# Supplementary material for: 1-Dec­yloxy-4-nitro­benzene
Source: Acta Crystallogr Sect E Struct Rep Online. 2009 Oct 3;65(Pt 11):o2627. doi: 10.1107/S160053680903921X (PMC2970962; doi:10.1107/S160053680903921X)
Supplement: Supplementary file 2 [file e-65-o2627-Isup2.hkl]

# 
# h,k,l, Fc-squared, Fo-squared, sigma(Fo-squared) and status flag 
# 
data_I
_shelx_title ' C10 in P-1' 
_shelx_refln_list_code          4 
_shelx_F_calc_maximum      174.10 
_exptl_crystal_F_000       608.00 
_reflns_d_resolution_high  0.7704 
 
loop_ 
 _symmetry_equiv_pos_as_xyz 
 'x, y, z' 
 '-x, -y, -z' 
 
_cell_length_a     5.6422 
_cell_length_b    16.0650 
_cell_length_c    19.1350 
_cell_angle_alpha 107.410 
_cell_angle_beta   90.610 
_cell_angle_gamma  99.780 
 
_shelx_F_squared_multiplier     1.000 
 
loop_ 
 _refln_index_h 
 _refln_index_k 
 _refln_index_l 
 _refln_F_squared_calc 
 _refln_F_squared_meas 
 _refln_F_squared_sigma 
 _refln_observed_status 
   1   0   0      444.67      402.76      3.76 o 
   2   0   0      959.91      950.15     13.31 o 
   3   0   0      173.94      164.67      4.15 o 
   4   0   0        0.00        1.68      4.44 o 
   5   0   0      498.39      482.48     11.15 o 
   6   0   0       26.51       29.37      3.31 o 
   7   0   0        0.17       -0.55      2.86 o 
  -5   1   0       44.81       33.18      4.32 o 
  -4   1   0        1.62        6.25      4.72 o 
  -3   1   0      474.09      501.82      5.86 o 
  -2   1   0        4.19        4.87      2.29 o 
  -1   1   0     3246.92     3073.93     30.22 o 
   1   1   0      533.72      508.95      5.63 o 
   2   1   0       82.45       92.17      2.90 o 
   3   1   0      159.70      160.35      4.24 o 
   4   1   0        3.53        1.02      4.21 o 
   5   1   0       67.14       63.84      3.47 o 
   6   1   0        0.62       -0.04      2.04 o 
   7   1   0        1.54        0.49      4.99 o 
  -5   2   0        3.25        1.93      3.18 o 
  -4   2   0      197.02      189.38      4.49 o 
  -3   2   0       14.93       21.58      2.42 o 
  -2   2   0      872.12      842.80      8.50 o 
  -1   2   0     3000.68     2864.34     28.51 o 
   1   2   0      250.08      223.40      2.92 o 
   2   2   0       20.27       28.40      5.39 o 
   3   2   0       35.14       39.68      2.39 o 
   4   2   0       24.20       23.69      2.38 o 
   5   2   0        4.01        4.03      1.24 o 
   6   2   0       16.14       12.66      3.32 o 
   7   2   0        0.99        5.93      3.37 o 
  -6   3   0       47.07       52.40      5.43 o 
  -5   3   0        6.51        5.06      2.46 o 
  -4   3   0       51.52       64.37      3.88 o 
  -3   3   0        1.53       -0.18      1.44 o 
  -2   3   0      701.57      756.59      7.84 o 
  -1   3   0      898.74      810.65      8.46 o 
   0   3   0       23.31       24.71      1.92 o 
   1   3   0      341.52      322.40      2.39 o 
   2   3   0       63.17       62.47      4.62 o 
   3   3   0        0.49        1.18      0.73 o 
   4   3   0        0.14        0.98      1.00 o 
   5   3   0       27.35       29.77      2.18 o 
   6   3   0        3.15        2.97      2.78 o 
  -6   4   0        3.56        1.39      3.81 o 
  -5   4   0      382.26      345.23      6.61 o 
  -4   4   0       16.15       24.37      4.52 o 
  -3   4   0        8.35        6.03      2.00 o 
  -2   4   0        6.74        9.64      1.96 o 
  -1   4   0       95.30       88.58      2.68 o 
   0   4   0    26647.93    25560.30    411.98 o 
   1   4   0       59.94       57.88      6.53 o 
   2   4   0      132.46      129.91      2.06 o 
   3   4   0       60.45       70.32      1.49 o 
   4   4   0        5.85        5.75      2.13 o 
   5   4   0      144.95      143.46      6.33 o 
   6   4   0       15.14       16.37      3.33 o 
  -7   5   0        2.37        5.83      4.86 o 
  -6   5   0       10.11        9.93      3.23 o 
  -5   5   0       71.52       63.25     14.29 o 
  -4   5   0      106.25      108.70      4.17 o 
  -3   5   0       89.02       92.59      2.89 o 
  -2   5   0        5.14        3.13      2.53 o 
  -1   5   0      459.98      454.41      5.60 o 
   0   5   0       67.20       71.57      5.67 o 
   1   5   0       21.59       22.08      2.03 o 
   2   5   0       27.71       24.34      1.00 o 
   3   5   0       28.57       26.43      1.20 o 
   4   5   0        3.68        4.05      0.95 o 
   5   5   0        0.01       -1.25      1.31 o 
   6   5   0       19.11       22.70      3.44 o 
  -7   6   0        0.07        5.46      5.09 o 
  -6   6   0       43.65       46.58      4.62 o 
  -5   6   0       38.46       45.47      5.64 o 
  -4   6   0        0.67        1.77      2.72 o 
  -3   6   0       21.17       21.40      2.30 o 
  -2   6   0       70.70       68.18      5.97 o 
  -1   6   0       99.80      108.62      2.78 o 
   0   6   0     1166.71     1187.11     12.45 o 
   1   6   0      169.81      178.99      2.31 o 
   2   6   0        0.60       -0.22      1.18 o 
   3   6   0      727.49      703.59     12.65 o 
   4   6   0       29.37       13.39      6.35 o 
   5   6   0       32.04       32.63      3.96 o 
   6   6   0        2.31        2.24      2.93 o 
  -7   7   0        0.71        1.62      3.20 o 
  -6   7   0       19.22       13.97      4.35 o 
  -5   7   0       31.75       40.35      9.04 o 
  -4   7   0        8.09        6.29      4.61 o 
  -3   7   0       62.52       64.90      4.38 o 
  -2   7   0       93.34       79.23      3.42 o 
  -1   7   0       53.51       50.75      2.45 o 
   0   7   0        7.18        5.01      2.19 o 
   1   7   0       28.76       29.62      1.70 o 
   2   7   0      595.79      597.77      6.97 o 
   3   7   0       37.24       36.76      3.90 o 
   4   7   0        5.22       15.67      6.54 o 
   5   7   0        3.74        3.58      3.31 o 
   6   7   0        1.45        0.07      4.64 o 
  -7   8   0        0.99        0.93      4.07 o 
  -6   8   0       17.70       15.48      3.53 o 
  -5   8   0      403.56      415.67      7.84 o 
  -4   8   0        0.14       -1.54      2.34 o 
  -3   8   0      366.13      370.48      6.16 o 
  -2   8   0        3.82        3.20      2.17 o 
  -1   8   0      235.58      247.25      5.22 o 
   0   8   0     6992.41     7171.35     90.63 o 
   1   8   0      457.36      505.49      5.03 o 
   2   8   0        2.79        4.02      1.62 o 
   3   8   0       71.86       76.25      4.80 o 
   4   8   0        0.52        3.38      6.06 o 
   5   8   0       12.67        7.68      2.97 o 
   6   8   0        0.35        4.27      4.49 o 
  -7   9   0        0.03        0.29      3.83 o 
  -6   9   0       12.48        6.26      3.88 o 
  -5   9   0      103.52      111.74      5.93 o 
  -4   9   0       60.91       61.82      6.15 o 
  -3   9   0      106.67      117.97      3.95 o 
  -2   9   0      305.66      305.27      6.28 o 
  -1   9   0      193.36      220.05      4.90 o 
   0   9   0       16.03       25.26      2.50 o 
   1   9   0      144.76      163.11      2.81 o 
   2   9   0        7.16        9.28      1.33 o 
   3   9   0        1.93        1.96      1.75 o 
   4   9   0        0.62        3.67      3.58 o 
   5   9   0        1.23        6.42      2.95 o 
  -6  10   0        0.92        1.94      3.12 o 
  -5  10   0        2.41        0.14      2.59 o 
  -4  10   0      166.61      167.26     10.85 o 
  -3  10   0      383.33      391.49     11.87 o 
  -2  10   0        7.10       10.58      2.61 o 
  -1  10   0      674.93      661.18      9.00 o 
   0  10   0       88.97       89.41      4.52 o 
   1  10   0      106.93       98.03      2.57 o 
   2  10   0        3.57        0.99      1.68 o 
   3  10   0        0.42        0.27      1.68 o 
   4  10   0        1.73        2.45      3.78 o 
   5  10   0        2.01        0.16      2.67 o 
  -6  11   0        1.28        1.81      4.08 o 
  -5  11   0        0.04        1.03      2.84 o 
  -4  11   0       75.65       66.97     11.70 o 
  -3  11   0       74.19       79.07      4.76 o 
  -2  11   0       10.94       10.53      2.93 o 
  -1  11   0       18.35       43.53     11.20 o 
   0  11   0        1.46       -2.42      2.97 o 
   1  11   0        1.32        1.03      1.73 o 
   2  11   0        5.03        4.07      1.95 o 
   3  11   0        1.56       -1.26      1.26 o 
   4  11   0        0.01       -0.20      3.61 o 
   5  11   0        0.37       -2.76      4.61 o 
  -6  12   0        4.51        5.18      4.35 o 
  -5  12   0        6.41        7.77      3.43 o 
  -4  12   0       16.97       17.48      3.45 o 
  -3  12   0        0.09       -1.37      2.66 o 
  -2  12   0        2.32        3.08      2.76 o 
  -1  12   0        0.29        2.33      2.65 o 
   0  12   0      165.55      157.70      4.71 o 
   1  12   0        3.67        5.83      2.06 o 
   2  12   0        2.48        2.42      1.99 o 
   3  12   0        8.53        6.78      1.51 o 
   4  12   0        6.65       12.82      8.07 o 
  -6  13   0        0.35        3.31      3.71 o 
  -5  13   0        0.84        5.20      7.08 o 
  -4  13   0        0.09        2.10      3.68 o 
  -3  13   0       89.71       91.84      6.82 o 
  -2  13   0       11.03       12.14      3.82 o 
  -1  13   0        8.14        7.10      3.66 o 
   0  13   0        0.04        3.20      2.84 o 
   1  13   0       10.25       10.69      2.20 o 
   2  13   0        8.49        7.35      2.35 o 
   3  13   0        1.06       -0.66      1.90 o 
   4  13   0        0.40       -4.95      4.95 o 
  -6  14   0        1.92       -2.66      3.87 o 
  -5  14   0        3.86        3.54      4.39 o 
  -4  14   0        0.65       -1.97      3.13 o 
  -3  14   0       29.64       35.54      6.23 o 
  -2  14   0       20.35       17.95      3.45 o 
  -1  14   0        6.35        4.83      3.52 o 
   0  14   0       11.55        7.04      3.51 o 
   1  14   0       17.38       13.01      2.74 o 
   2  14   0       33.52       40.67      3.45 o 
   3  14   0       23.24       30.29      7.72 o 
   4  14   0        0.03       -5.35      5.35 o 
  -5  15   0        8.19       11.63      8.25 o 
  -4  15   0        7.41        7.18      4.69 o 
  -3  15   0       34.53       37.46      5.17 o 
  -2  15   0       34.22       42.08      6.87 o 
  -1  15   0        0.00        2.28      3.65 o 
   0  15   0        0.00        0.78      2.01 o 
   1  15   0        0.01       -0.93      2.00 o 
   2  15   0       47.72       38.42      4.06 o 
   3  15   0        0.22       -1.97      3.40 o 
  -5  16   0       11.87       10.82      4.94 o 
  -4  16   0        0.34        1.16      4.07 o 
  -3  16   0        3.23        0.95      4.06 o 
  -2  16   0        0.00       -1.57      3.24 o 
  -1  16   0       58.61       45.10      4.31 o 
   0  16   0       80.29       84.82      3.51 o 
   1  16   0       26.16       18.00      2.61 o 
   2  16   0        5.00        4.44      2.23 o 
   3  16   0        4.43        0.75      4.00 o 
  -4  17   0        2.28        5.34      3.90 o 
  -3  17   0        0.00       -2.72      4.43 o 
  -2  17   0       20.26       18.08      4.95 o 
  -1  17   0        8.50       11.60      4.71 o 
   0  17   0        1.09        0.23      2.39 o 
   1  17   0        3.11        4.27      2.42 o 
   2  17   0        0.01        0.80      2.07 o 
  -4  18   0        4.49       -0.63      3.80 o 
  -3  18   0        5.57        5.92      4.90 o 
  -2  18   0        0.65        1.15      4.26 o 
  -1  18   0        1.94       -1.03      3.67 o 
   0  18   0        1.07       -1.07      3.45 o 
   1  18   0        5.02        3.78      4.44 o 
  -3  19   0        3.19        4.33      5.14 o 
  -2  19   0        0.02        2.34      3.70 o 
  -1  19   0       15.41       11.26      5.34 o 
   0  19   0        0.02        7.01      2.96 o 
   1 -20   1        0.17       -1.83      4.62 o 
   2 -20   1        0.97        5.74      5.77 o 
  -1 -19   1        0.01       12.88      5.15 o 
   0 -19   1        1.43        9.45      3.94 o 
   1 -19   1        1.44        6.02      3.97 o 
   2 -19   1        0.09       -2.16      3.73 o 
   3 -19   1       12.93       12.36      4.49 o 
  -2 -18   1        0.01        0.41      2.47 o 
  -1 -18   1        8.68        5.86      2.92 o 
   0 -18   1        0.43       -0.41      2.51 o 
   1 -18   1        0.27        1.36      7.72 o 
   2 -18   1        0.10        0.20      3.24 o 
   3 -18   1        4.13        6.81      3.95 o 
   4 -18   1        4.07        3.12      3.99 o 
  -2 -17   1        0.05        0.19      2.01 o 
  -1 -17   1        4.92        6.00      3.87 o 
   0 -17   1       19.01       16.42      2.73 o 
   1 -17   1        9.32        6.92      4.49 o 
   2 -17   1       16.15       11.16      7.68 o 
   3 -17   1        1.10        2.79      3.57 o 
   4 -17   1       17.70       10.67      4.49 o 
  -3 -16   1        1.77        6.66      3.69 o 
  -2 -16   1        8.32       10.79      3.28 o 
  -1 -16   1       40.29       36.56      4.26 o 
   0 -16   1       17.52       30.51     12.91 o 
   1 -16   1        1.98        0.85      3.50 o 
   2 -16   1       20.26       17.29      4.60 o 
   3 -16   1        0.61        0.55      3.44 o 
   4 -16   1        3.47        0.62      4.52 o 
   5 -16   1        6.09       10.54      4.14 o 
  -3 -15   1        1.55        2.45      3.29 o 
  -2 -15   1       50.78       43.83      3.75 o 
  -1 -15   1       33.43       40.03      2.74 o 
   0 -15   1        6.37        4.79      3.67 o 
   1 -15   1       16.02       13.58      3.36 o 
   2 -15   1      160.63      145.12      5.48 o 
   3 -15   1       42.38       47.91      6.17 o 
   4 -15   1        1.28        0.22      6.45 o 
   5 -15   1        0.80        1.32      4.61 o 
  -4 -14   1        3.64       19.96      5.80 o 
  -3 -14   1       38.84       45.53      4.41 o 
  -2 -14   1       61.98       69.40      3.00 o 
  -1 -14   1       13.54       13.64      2.35 o 
   0 -14   1        1.40       -1.25      3.31 o 
   1 -14   1        2.66        2.62      2.86 o 
   2 -14   1      160.50      157.82      5.36 o 
   3 -14   1       56.01       70.45      8.37 o 
   4 -14   1       21.25       15.71      4.69 o 
   5 -14   1        6.86        6.87      6.16 o 
   6 -14   1        1.03        3.30      3.80 o 
  -4 -13   1        2.33       -2.73      4.61 o 
  -3 -13   1       14.19       17.17      1.67 o 
  -2 -13   1       10.07        8.06      1.91 o 
  -1 -13   1        5.06        4.54      2.32 o 
   0 -13   1       14.46       18.19      3.23 o 
   1 -13   1       23.49       21.47      3.34 o 
   2 -13   1       49.41       46.24      3.95 o 
   3 -13   1       18.60       18.28      3.40 o 
   4 -13   1        6.03        7.26      3.99 o 
   5 -13   1       11.72       13.45      3.59 o 
   6 -13   1        0.19        0.76      3.38 o 
  -4 -12   1        2.59        5.15      4.44 o 
  -3 -12   1       38.11       39.47      2.68 o 
  -2 -12   1        4.14        1.47      1.41 o 
  -1 -12   1        2.77        4.36      2.17 o 
   0 -12   1        4.53        6.21      3.20 o 
   1 -12   1        1.11       -0.42      3.04 o 
   2 -12   1        8.09        7.68      5.29 o 
   3 -12   1       16.64       13.47      3.20 o 
   4 -12   1        6.79        9.89      3.94 o 
   5 -12   1        9.30        6.94      3.32 o 
   6 -12   1        0.59       -2.99      3.43 o 
  -5 -11   1        3.16        6.60      5.03 o 
  -4 -11   1        0.00        2.79      4.07 o 
  -3 -11   1        2.79        2.38      1.58 o 
  -2 -11   1        0.86        1.61      2.01 o 
  -1 -11   1       15.51       15.72      2.74 o 
   0 -11   1        3.42        4.22      2.49 o 
   1 -11   1       10.80       16.65      2.97 o 
   2 -11   1       40.62       42.96      5.74 o 
   3 -11   1       44.12       41.48      4.27 o 
   4 -11   1       66.87       70.07      5.97 o 
   5 -11   1        4.51        7.41      5.33 o 
   6 -11   1        0.42       -3.54      4.15 o 
  -5 -10   1        1.22       13.85      9.34 o 
  -4 -10   1        1.38        0.45      3.64 o 
  -3 -10   1        4.60        4.03      1.09 o 
  -2 -10   1        0.07       -1.35      1.63 o 
  -1 -10   1      263.01      292.45      8.94 o 
   0 -10   1        9.93        9.54      2.96 o 
   1 -10   1      214.60      209.76     12.23 o 
   2 -10   1       16.30       12.97      2.63 o 
   3 -10   1      108.50      105.48      4.99 o 
   4 -10   1        3.37        2.77      3.06 o 
   5 -10   1        2.98        8.35      2.99 o 
   6 -10   1        0.37        1.21      2.97 o 
  -5  -9   1        0.88        4.88      8.83 o 
  -4  -9   1       15.23       15.95      4.24 o 
  -3  -9   1       44.70       47.90      1.56 o 
  -2  -9   1        3.59        3.43      1.20 o 
  -1  -9   1      213.52      217.32      6.14 o 
   0  -9   1      557.85      594.80      7.73 o 
   1  -9   1       18.56       26.19      2.44 o 
   2  -9   1      350.75      327.54      5.43 o 
   3  -9   1      192.97      182.53      4.50 o 
   4  -9   1        1.26        4.58      4.07 o 
   5  -9   1        1.28       -1.59      3.30 o 
   6  -9   1       12.42       10.53      4.21 o 
   7  -9   1        0.13        5.58      4.16 o 
  -6  -8   1        1.12        4.52      4.69 o 
  -5  -8   1        4.30        4.55      3.57 o 
  -4  -8   1       39.25       31.05      4.63 o 
  -3  -8   1      181.91      179.09      6.45 o 
  -2  -8   1       32.32       36.53      1.79 o 
  -1  -8   1      312.43      342.54      3.74 o 
   0  -8   1       60.62       78.97      5.73 o 
   1  -8   1       10.78       10.96      2.09 o 
   2  -8   1       79.70       85.67      4.95 o 
   3  -8   1        4.63       -0.95      1.97 o 
   4  -8   1       15.07       20.12      2.79 o 
   5  -8   1       94.39       88.39      4.16 o 
   6  -8   1       51.61       50.13      6.43 o 
   7  -8   1        4.83        0.10      3.94 o 
  -6  -7   1        0.13        0.88      3.01 o 
  -5  -7   1        2.45        2.12      2.63 o 
  -4  -7   1       89.85       85.95      5.37 o 
  -3  -7   1       69.93       57.55      4.52 o 
  -2  -7   1      271.16      264.13      5.13 o 
  -1  -7   1       74.26       51.91      1.82 o 
   0  -7   1      637.31      600.55      7.08 o 
   1  -7   1        9.72        8.74      2.26 o 
   2  -7   1      272.55      263.05      4.32 o 
   3  -7   1      217.39      220.99      4.17 o 
   4  -7   1       68.30       67.52      4.25 o 
   5  -7   1       29.15       29.36      3.14 o 
   6  -7   1        1.35       -0.33      2.57 o 
   7  -7   1        0.65        0.91      3.07 o 
  -6  -6   1       27.98       36.07      8.20 o 
  -5  -6   1       37.09       43.13      3.50 o 
  -4  -6   1       32.89       27.18      4.01 o 
  -3  -6   1      913.95      900.02     15.86 o 
  -2  -6   1        0.54        2.00      1.00 o 
  -1  -6   1      863.42      873.90      7.55 o 
   0  -6   1      564.93      512.11      6.93 o 
   1  -6   1      331.95      324.75      6.68 o 
   2  -6   1      220.24      232.07      3.74 o 
   3  -6   1      382.02      363.34      5.23 o 
   4  -6   1      239.39      227.19      4.66 o 
   5  -6   1      118.64      117.35      7.18 o 
   6  -6   1       24.23       19.95      3.87 o 
   7  -6   1        0.03       -2.30      4.66 o 
  -6  -5   1       12.25       19.06      4.36 o 
  -5  -5   1       24.38       25.69      3.18 o 
  -4  -5   1       27.79       27.50      4.02 o 
  -3  -5   1       31.75       33.59      1.00 o 
  -2  -5   1      373.95      361.12      3.98 o 
  -1  -5   1      175.38      184.03      2.28 o 
   0  -5   1       27.49       27.16      2.23 o 
   1  -5   1      489.67      476.72     12.28 o 
   2  -5   1       98.86       82.20      2.34 o 
   3  -5   1       14.68       23.69      4.53 o 
   4  -5   1       24.68       27.19      2.43 o 
   5  -5   1      175.09      151.93      7.75 o 
   6  -5   1        0.83        0.87      2.52 o 
   7  -5   1        0.05       10.80      4.98 o 
  -6  -4   1       44.63       46.68     10.45 o 
  -5  -4   1      101.61       97.99      2.55 o 
  -4  -4   1       10.50       12.04      1.32 o 
  -3  -4   1       96.21      101.21      5.19 o 
  -2  -4   1       34.14       31.86      1.81 o 
  -1  -4   1      552.59      548.45      8.13 o 
   0  -4   1     3408.30     3397.44     38.57 o 
   1  -4   1      583.23      522.84      6.99 o 
   2  -4   1       66.78       58.51      4.04 o 
   3  -4   1       43.70       50.91      3.75 o 
   4  -4   1        4.72        6.28      1.96 o 
   5  -4   1       80.01       65.10      8.22 o 
   6  -4   1        5.86        5.40      3.98 o 
  -6  -3   1       10.29       27.88      9.14 o 
  -5  -3   1       32.21       32.37      1.96 o 
  -4  -3   1        3.09        4.09      1.32 o 
  -3  -3   1       21.69       22.69      1.15 o 
  -2  -3   1       71.78       78.02      2.89 o 
  -1  -3   1     1480.01     1454.70     22.47 o 
   0  -3   1       25.56       19.52      1.39 o 
   1  -3   1       69.74       70.18      2.20 o 
   2  -3   1      174.79      170.93      2.80 o 
   3  -3   1       45.20       35.87      2.59 o 
   4  -3   1      274.09      257.99      4.50 o 
   5  -3   1        2.03        2.46      2.18 o 
  -7  -2   1        5.51        6.78      3.54 o 
  -6  -2   1       45.13       49.10      2.60 o 
  -5  -2   1        0.69        1.59      1.71 o 
  -4  -2   1       65.56       60.92      3.75 o 
  -3  -2   1        9.80        9.49      0.87 o 
  -2  -2   1       52.54       58.77      1.68 o 
  -1  -2   1    25119.71    22076.62   1471.86 o 
   1  -2   1      103.42      106.46      2.26 o 
   2  -2   1      131.51      117.28      4.12 o 
   3  -2   1        5.49        5.38      1.72 o 
   4  -2   1      314.03      273.98     13.77 o 
   5  -2   1        0.65       -3.13      3.13 o 
   7  -2   1        0.01       -1.25      4.18 o 
  -7  -1   1        1.44        4.21      4.07 o 
  -6  -1   1       36.76       35.00      8.71 o 
  -5  -1   1        2.00       -1.36      5.80 o 
  -4  -1   1       38.09       38.04      5.86 o 
  -3  -1   1       45.69       48.85      2.90 o 
  -2  -1   1      175.15      181.56      4.04 o 
   1  -1   1        0.45        0.59      0.89 o 
   2  -1   1      129.21      117.50      2.60 o 
   3  -1   1       88.63      107.12      3.30 o 
   4  -1   1      533.57      482.74     12.77 o 
   5  -1   1       42.61       45.46      4.24 o 
   6  -1   1        2.39       10.26      3.95 o 
   7  -1   1        0.07       15.07      4.86 o 
  -7   0   1        0.00        3.53      3.80 o 
  -6   0   1        1.93        1.96      3.87 o 
  -5   0   1      240.13      237.54      7.31 o 
  -4   0   1        0.18       -4.66      4.66 o 
  -3   0   1       40.85       33.83      2.81 o 
  -2   0   1     1790.29     1727.40     17.31 o 
  -1   0   1      620.88      566.56      5.73 o 
   1   0   1       35.53       39.35      2.45 o 
   2   0   1        1.19        1.08      1.48 o 
   3   0   1      106.71      124.67      5.63 o 
   4   0   1       64.69       77.48      6.60 o 
   5   0   1       12.87       25.96      3.72 o 
   6   0   1       72.36       67.88      5.57 o 
   7   0   1        0.00       -1.94      2.98 o 
  -5   1   1        0.64        0.23      3.10 o 
  -4   1   1       15.86        0.48      4.35 o 
  -3   1   1     1291.98     1361.85     15.34 o 
  -2   1   1      116.47      107.44      7.39 o 
  -1   1   1     3567.29     3494.82     36.24 o 
   1   1   1      402.60      369.76      6.41 o 
   2   1   1        6.28        4.97      1.29 o 
   3   1   1      763.44      792.07     12.00 o 
   4   1   1        0.64       -1.26      1.69 o 
   5   1   1       25.02       19.55      2.46 o 
   6   1   1        4.40        6.26      1.76 o 
   7   1   1        0.03        9.92      5.56 o 
  -5   2   1        8.01       10.24      3.70 o 
  -4   2   1      207.42      208.61      6.19 o 
  -3   2   1       13.35       20.78      2.50 o 
  -2   2   1      480.13      412.48      4.86 o 
  -1   2   1    30309.37    28057.49    457.12 o 
   0   2   1      470.99      407.86      4.11 o 
   1   2   1      954.18      930.29      7.33 o 
   2   2   1       46.70       44.60      1.56 o 
   3   2   1      130.97      137.54      1.91 o 
   4   2   1      568.10      533.69     10.49 o 
   5   2   1       32.14       37.38      4.78 o 
   6   2   1       32.74       30.69      2.17 o 
  -5   3   1       36.75       40.76      3.10 o 
  -4   3   1      127.35      137.54      4.27 o 
  -3   3   1       68.43       80.23      2.42 o 
  -2   3   1      643.00      637.44      7.49 o 
  -1   3   1      286.61      286.80      4.85 o 
   0   3   1      240.14      195.72      3.16 o 
   1   3   1      439.49      409.47      3.17 o 
   2   3   1        0.15        0.73      0.81 o 
   3   3   1        7.76        7.01      1.45 o 
   4   3   1      221.48      208.66      3.10 o 
   5   3   1       46.06       50.31      3.46 o 
   6   3   1        0.43        0.78      2.26 o 
  -6   4   1       13.87        9.52      4.69 o 
  -5   4   1      122.82      117.40      4.07 o 
  -4   4   1        5.68        1.64      2.48 o 
  -3   4   1       57.23       58.00      2.83 o 
  -2   4   1        4.48        7.90      1.57 o 
  -1   4   1      178.02      159.62      3.19 o 
   0   4   1     5294.38     5120.17     57.78 o 
   1   4   1      130.85      143.01      2.10 o 
   2   4   1       67.32       69.49      1.17 o 
   3   4   1        2.95        1.70      1.27 o 
   4   4   1       12.40       16.10      2.55 o 
   5   4   1        5.62        7.53      1.29 o 
   6   4   1        1.74        0.22      2.98 o 
  -7   5   1        2.19       -5.03      5.03 o 
  -6   5   1       24.98       24.71      3.64 o 
  -5   5   1        0.05       -1.10      2.75 o 
  -4   5   1        0.09       -0.73      2.49 o 
  -3   5   1      135.67      125.32      3.71 o 
  -2   5   1      144.66      143.85      2.98 o 
  -1   5   1      350.48      335.21      7.21 o 
   0   5   1        9.68       11.30      1.78 o 
   1   5   1        3.88        4.64      0.98 o 
   2   5   1        8.59        9.05      0.78 o 
   3   5   1        0.00       10.15      6.01 o 
   4   5   1        3.88        2.25      1.44 o 
   5   5   1       12.42       13.03      1.28 o 
   6   5   1        4.55        4.29      5.22 o 
  -7   6   1        3.47        0.94      8.33 o 
  -6   6   1      149.31      141.53      5.35 o 
  -5   6   1        0.40        2.09      3.12 o 
  -4   6   1        6.38        6.79      2.29 o 
  -3   6   1       40.05       35.62      3.85 o 
  -2   6   1       10.97       11.16      2.42 o 
  -1   6   1     1117.53     1111.92     12.74 o 
   0   6   1      209.47      218.58      3.78 o 
   1   6   1      145.91      129.67      2.46 o 
   2   6   1       18.30       25.24      1.51 o 
   3   6   1      123.29      114.36      8.33 o 
   4   6   1       32.47       37.73      3.70 o 
   5   6   1        4.43        2.26      1.07 o 
   6   6   1        0.65        0.34      2.62 o 
  -7   7   1        0.57        2.86      3.42 o 
  -6   7   1      143.15      155.58     16.33 o 
  -5   7   1       40.15       40.67      3.52 o 
  -4   7   1        2.10        1.53      2.24 o 
  -3   7   1       18.00       22.57      3.31 o 
  -2   7   1       79.85       75.24      3.40 o 
  -1   7   1        3.58       11.09      2.00 o 
   0   7   1      915.52      817.74     15.72 o 
   1   7   1       15.15       12.56      1.29 o 
   2   7   1      459.59      457.35      4.90 o 
   3   7   1        0.00       -3.01      3.01 o 
   4   7   1       38.33       35.43      4.26 o 
   5   7   1        7.10        5.99      2.64 o 
   6   7   1        7.15       11.64      4.06 o 
  -7   8   1        0.06        2.67      4.52 o 
  -6   8   1        7.32        9.68      3.45 o 
  -5   8   1       26.33       24.10      3.46 o 
  -4   8   1        5.53        8.27      2.68 o 
  -3   8   1      778.56      726.18      9.79 o 
  -2   8   1       59.66       54.76      2.76 o 
  -1   8   1      256.69      270.01      6.71 o 
   0   8   1       90.25      133.47      3.52 o 
   1   8   1       37.30       39.85      2.05 o 
   2   8   1        1.39        0.16      1.17 o 
   3   8   1       24.45       26.35      1.66 o 
   4   8   1       24.89       46.54      4.49 o 
   5   8   1       31.89       41.81      4.20 o 
  -6   9   1        0.78        0.81      4.69 o 
  -5   9   1        0.00        1.14      2.78 o 
  -4   9   1      102.39       94.09      4.78 o 
  -3   9   1       13.02       10.25      2.66 o 
  -2   9   1       28.66       27.02      2.65 o 
  -1   9   1      232.80      234.15      4.65 o 
   0   9   1      288.00      305.65      5.09 o 
   1   9   1        5.97        6.43      1.86 o 
   2   9   1       11.78        7.76      1.80 o 
   3   9   1       38.76       35.59      1.97 o 
   4   9   1       40.00       45.26      4.86 o 
   5   9   1        0.50        3.11      6.57 o 
  -6  10   1        3.75        1.56      3.18 o 
  -5  10   1        0.69        2.11      3.43 o 
  -4  10   1      313.79      303.93      6.56 o 
  -3  10   1      229.85      235.29      9.57 o 
  -2  10   1       67.23       74.05      4.23 o 
  -1  10   1      574.77      624.89      8.71 o 
   0  10   1       32.37       36.05      5.12 o 
   1  10   1        1.82        5.04      2.26 o 
   2  10   1       34.81       30.51      5.85 o 
   3  10   1       31.37       28.80      4.35 o 
   4  10   1        3.67        1.85      6.40 o 
   5  10   1       10.03        8.98      4.31 o 
  -6  11   1       32.03       21.77      5.35 o 
  -5  11   1       23.23       21.60      3.68 o 
  -4  11   1      167.28      177.65      9.74 o 
  -3  11   1        3.62        1.78      3.47 o 
  -2  11   1       10.99        7.75      2.80 o 
  -1  11   1        1.32        5.19      3.24 o 
   0  11   1        3.35        5.12      2.48 o 
   1  11   1       15.92       13.58      2.32 o 
   2  11   1        5.87        6.95      1.64 o 
   3  11   1       13.39       19.20      3.21 o 
   4  11   1       10.26        9.64      4.35 o 
   5  11   1        0.15        6.71      4.72 o 
  -6  12   1       10.98       12.76      4.76 o 
  -5  12   1       19.41       18.86      3.78 o 
  -4  12   1       21.13       13.68      3.39 o 
  -3  12   1        0.93        0.47      2.59 o 
  -2  12   1        0.67       -1.12      3.10 o 
  -1  12   1       33.79       37.22      3.43 o 
   0  12   1       24.88       21.14      3.14 o 
   1  12   1        1.66        3.97      1.83 o 
   2  12   1       17.82       23.13      3.40 o 
   3  12   1        0.31        0.44      1.72 o 
   4  12   1        2.48       -3.78      4.38 o 
  -6  13   1        0.21        4.53      3.85 o 
  -5  13   1        3.55        1.02      5.98 o 
  -4  13   1        0.31        7.85      4.32 o 
  -3  13   1       18.15       19.99      3.48 o 
  -2  13   1        0.24        3.45      3.44 o 
  -1  13   1        8.17        7.74      3.67 o 
   0  13   1        3.63        0.54      1.84 o 
   1  13   1        1.04        0.17      1.96 o 
   2  13   1        3.79        4.89      1.83 o 
   3  13   1        0.10        1.20      4.20 o 
   4  13   1       12.12        9.64      8.42 o 
  -5  14   1        1.49        1.85      3.44 o 
  -4  14   1        0.00       -0.79      3.10 o 
  -3  14   1        0.65        2.30      4.98 o 
  -2  14   1       14.27       10.83      3.34 o 
  -1  14   1       22.48       32.41      3.54 o 
   0  14   1       17.89       16.18      2.40 o 
   1  14   1        2.68        0.87      2.06 o 
   2  14   1        3.71        3.91      1.95 o 
   3  14   1        3.99        0.29      3.23 o 
   4  14   1        3.81       -5.23      5.23 o 
  -5  15   1        3.40        6.67      4.93 o 
  -4  15   1        0.01       -0.66      3.23 o 
  -3  15   1        0.96        0.86      4.05 o 
  -2  15   1        6.98       10.31      3.48 o 
  -1  15   1       61.76       72.84      8.32 o 
   0  15   1        9.86        7.11      2.63 o 
   1  15   1        4.49        2.17      2.10 o 
   2  15   1       46.71       50.99      3.48 o 
   3  15   1        0.47       -1.14      2.91 o 
  -5  16   1        2.48        5.39      5.56 o 
  -4  16   1        3.28        3.84      6.31 o 
  -3  16   1       11.81       24.15      5.05 o 
  -2  16   1       19.49       23.12      4.10 o 
  -1  16   1       26.73       16.25      3.68 o 
   0  16   1       10.95       12.02      3.59 o 
   1  16   1       14.95       17.72      4.46 o 
   2  16   1        0.27        2.48      4.04 o 
   3  16   1        1.31        2.42      4.89 o 
  -4  17   1        9.18       11.22      5.47 o 
  -3  17   1        6.86        7.22      3.83 o 
  -2  17   1       17.76       19.25      4.11 o 
  -1  17   1        0.00        3.54      3.35 o 
   0  17   1        2.03        2.42      2.42 o 
   1  17   1        1.48        1.86      2.62 o 
   2  17   1        0.00       -0.55      2.66 o 
  -4  18   1       13.44       11.47      5.52 o 
  -3  18   1        2.32        0.47      3.56 o 
  -2  18   1        2.51        2.53      3.74 o 
  -1  18   1       16.99       26.61     11.00 o 
   0  18   1        4.65       10.48      3.45 o 
   1  18   1        0.80        1.35      3.56 o 
  -3  19   1        2.11        0.42      5.07 o 
  -2  19   1        1.68        5.02      5.08 o 
  -1  19   1        1.68        4.45      4.94 o 
   0  19   1        1.68        6.94      5.01 o 
   1 -20   2        6.20        8.67      4.26 o 
   2 -20   2        3.97        2.25      4.01 o 
  -1 -19   2        5.04        4.94      2.76 o 
   0 -19   2        3.05        2.15      2.78 o 
   1 -19   2        5.44        4.05      3.79 o 
   2 -19   2        0.73       -4.23      4.72 o 
   3 -19   2        1.58       -0.46      4.36 o 
  -2 -18   2        5.05        3.91      3.37 o 
  -1 -18   2        0.13       -2.71      2.71 o 
   0 -18   2        0.02       -0.77      2.29 o 
   1 -18   2        2.96        4.42      3.62 o 
   2 -18   2        1.78       -0.43      3.33 o 
   3 -18   2       10.27       13.81      4.19 o 
   4 -18   2        3.67        1.33      3.78 o 
  -2 -17   2        4.78        4.24      2.10 o 
  -1 -17   2        9.11       10.19      2.76 o 
   0 -17   2        0.06       -0.27      3.87 o 
   1 -17   2        6.60        1.57      3.93 o 
   2 -17   2        0.00        1.46      3.34 o 
   3 -17   2        0.00        1.46      4.16 o 
   4 -17   2        2.96        4.49      3.76 o 
   5 -17   2        0.19        5.91      4.05 o 
  -3 -16   2        0.27        2.81      3.61 o 
  -2 -16   2       25.70       30.21      4.16 o 
  -1 -16   2        0.95        0.42      1.97 o 
   0 -16   2        3.69        5.51      3.97 o 
   1 -16   2        9.36        8.88      3.47 o 
   2 -16   2       26.95       27.50      5.03 o 
   3 -16   2       14.10       19.33      3.94 o 
   4 -16   2        8.85       10.81      5.30 o 
   5 -16   2        7.73        8.07      3.91 o 
  -3 -15   2       11.85       11.78      5.81 o 
  -2 -15   2       51.93       53.94      8.93 o 
  -1 -15   2        4.17        4.98      2.99 o 
   0 -15   2       10.28       10.49      3.18 o 
   1 -15   2       58.51       49.72      7.41 o 
   2 -15   2      206.25      186.43      6.06 o 
   3 -15   2       41.97       41.52      4.23 o 
   4 -15   2        3.08        8.41      5.35 o 
   5 -15   2        5.86        1.99      5.89 o 
  -4 -14   2        1.03       -5.35      5.35 o 
  -3 -14   2       29.49       27.99      3.57 o 
  -2 -14   2       73.75       80.15      3.19 o 
  -1 -14   2       42.88       46.18      2.51 o 
   0 -14   2       29.18       40.77      4.99 o 
   1 -14   2       36.19       38.03      5.86 o 
   2 -14   2      257.55      270.33     16.29 o 
   3 -14   2        9.79        3.36      4.80 o 
   4 -14   2      147.44      132.68      8.65 o 
   5 -14   2        0.06       -0.20      5.02 o 
   6 -14   2        6.85        4.75      3.75 o 
  -4 -13   2        2.28        0.60      4.32 o 
  -3 -13   2       48.54       49.91      6.01 o 
  -2 -13   2        8.95        5.63      2.12 o 
  -1 -13   2       88.58       78.55      6.20 o 
   0 -13   2       10.94        9.42      5.14 o 
   1 -13   2        0.47        0.50      2.63 o 
   2 -13   2       35.03       38.10      3.74 o 
   3 -13   2       82.89       76.72      9.14 o 
   4 -13   2        3.62        8.99      3.21 o 
   5 -13   2       24.75       34.82      5.43 o 
   6 -13   2        1.03        0.86      4.08 o 
  -5 -12   2        1.45        4.18      5.00 o 
  -4 -12   2        1.27        3.07      4.38 o 
  -3 -12   2       35.12       35.88      1.54 o 
  -2 -12   2       17.69       15.11      2.37 o 
  -1 -12   2       50.22       49.22      3.74 o 
   0 -12   2        9.58        9.00      2.77 o 
   1 -12   2       20.83       23.30      3.16 o 
   2 -12   2       12.38       27.43      9.31 o 
   3 -12   2      285.90      271.48      7.36 o 
   4 -12   2        0.93        4.17      2.80 o 
   5 -12   2        0.00        0.60      4.18 o 
   6 -12   2        2.28        3.22      3.50 o 
  -5 -11   2        1.13       -4.98      5.06 o 
  -4 -11   2        0.62       -0.91      3.87 o 
  -3 -11   2        1.13        1.41      0.91 o 
  -2 -11   2        7.96        5.80      1.35 o 
  -1 -11   2      172.70      166.28      6.30 o 
   0 -11   2        4.20        2.56      2.73 o 
   1 -11   2       12.65       11.54      3.80 o 
   2 -11   2        0.01        1.71      2.41 o 
   3 -11   2        6.00        6.19      2.77 o 
   4 -11   2       50.84       66.81     14.70 o 
   5 -11   2        1.89       -1.08      4.67 o 
   6 -11   2        1.40       -2.06      3.90 o 
  -5 -10   2        0.91        2.61      3.04 o 
  -4 -10   2        0.06        1.59      3.70 o 
  -3 -10   2        7.49        6.15      1.45 o 
  -2 -10   2        6.43        5.37      1.55 o 
  -1 -10   2      218.84      233.77      4.81 o 
   0 -10   2       21.93       28.56      3.11 o 
   1 -10   2        2.77        2.11      2.55 o 
   2 -10   2        0.09       -1.99      3.31 o 
   3 -10   2       28.89       49.15      7.76 o 
   4 -10   2      146.32      146.46      4.53 o 
   5 -10   2       24.75       23.24      3.37 o 
   6 -10   2        0.04       -2.68      4.39 o 
  -5  -9   2        0.03       -0.57      2.71 o 
  -4  -9   2       42.35       33.21      8.25 o 
  -3  -9   2       68.71       75.03      5.17 o 
  -2  -9   2        0.20       -0.43      0.96 o 
  -1  -9   2        0.00        3.28      2.40 o 
   0  -9   2        4.08        8.07      2.68 o 
   1  -9   2       47.70       46.76      3.20 o 
   2  -9   2        7.47        5.88      2.16 o 
   3  -9   2       80.75       84.15      3.31 o 
   4  -9   2        8.50       11.03      3.50 o 
   5  -9   2       53.76       66.64      3.78 o 
   6  -9   2        0.50        0.21      3.38 o 
   7  -9   2        0.02       -1.62      3.25 o 
  -6  -8   2        3.48        1.65      3.87 o 
  -5  -8   2        0.04        0.65      4.50 o 
  -4  -8   2      129.14      130.95      6.43 o 
  -3  -8   2       52.88       50.32      4.55 o 
  -2  -8   2      113.99      107.43      1.78 o 
  -1  -8   2       12.28        8.36      1.95 o 
   0  -8   2       87.14       85.16      4.88 o 
   1  -8   2       37.64       39.14      4.05 o 
   2  -8   2       62.09       64.67      3.26 o 
   3  -8   2        2.71        7.50      2.76 o 
   4  -8   2      171.65      173.13      8.26 o 
   5  -8   2      123.12      125.49      4.29 o 
   6  -8   2       47.31       49.49      6.62 o 
   7  -8   2        1.08       -0.67      3.05 o 
  -6  -7   2       11.88       16.47      4.58 o 
  -5  -7   2        5.02        7.68      3.21 o 
  -4  -7   2      161.29      166.69      6.85 o 
  -3  -7   2       10.89       11.66      5.89 o 
  -2  -7   2       12.98        9.23      0.80 o 
  -1  -7   2      229.82      228.76      3.95 o 
   0  -7   2      505.81      540.58      7.28 o 
   1  -7   2        0.66        1.43      1.59 o 
   2  -7   2     1152.61     1156.43     13.69 o 
   3  -7   2       81.68       75.34      2.77 o 
   4  -7   2      472.54      465.87      7.13 o 
   5  -7   2        6.74        7.08      3.07 o 
   6  -7   2        9.00        6.89      2.90 o 
   7  -7   2        1.35        2.94      3.74 o 
  -6  -6   2        8.97       10.50      3.56 o 
  -5  -6   2       10.22       13.32      3.01 o 
  -4  -6   2       10.62       15.04      2.93 o 
  -3  -6   2      337.90      361.39     11.66 o 
  -2  -6   2       14.29       12.16      0.64 o 
  -1  -6   2     1125.26     1150.11     12.13 o 
   0  -6   2       37.57       47.64      4.04 o 
   1  -6   2      146.32      159.33      3.50 o 
   2  -6   2      430.83      445.21      9.61 o 
   3  -6   2      493.52      556.00      6.80 o 
   4  -6   2      411.35      414.66      8.29 o 
   5  -6   2       21.20       28.67      4.69 o 
   6  -6   2       10.44        5.63      4.81 o 
   7  -6   2        0.60        6.03      4.83 o 
  -6  -5   2       49.78       41.27      4.24 o 
  -5  -5   2        0.10        0.71      2.40 o 
  -4  -5   2       40.01       40.35      3.58 o 
  -3  -5   2        9.06       17.43      3.07 o 
  -2  -5   2      741.17      754.91     14.81 o 
  -1  -5   2      135.24      106.83      2.53 o 
   0  -5   2      322.64      291.35      4.87 o 
   1  -5   2      700.86      678.27      7.40 o 
   2  -5   2        1.54        3.85      1.40 o 
   3  -5   2      237.18      261.55      7.36 o 
   4  -5   2        0.10       -1.06      1.81 o 
   5  -5   2        0.72        2.35      2.78 o 
   6  -5   2       26.20       19.61      3.12 o 
   7  -5   2        1.46       -0.77      4.12 o 
  -6  -4   2       34.52       37.19      4.86 o 
  -5  -4   2        1.22        1.32      0.94 o 
  -4  -4   2        9.85        9.54      1.06 o 
  -3  -4   2       15.06       11.13      0.76 o 
  -2  -4   2        5.02        2.62      2.08 o 
  -1  -4   2      680.57      670.16      8.59 o 
   0  -4   2     1012.63      976.61     10.08 o 
   1  -4   2      753.69      718.68     23.03 o 
   2  -4   2      604.09      591.35      6.90 o 
   3  -4   2      243.04      268.80      4.56 o 
   4  -4   2       39.65       30.66      2.30 o 
   5  -4   2        0.49        0.22      2.34 o 
   6  -4   2        4.87       -1.08      3.53 o 
   7  -4   2        0.26        9.38      8.10 o 
  -6  -3   2        3.08        3.07      3.01 o 
  -5  -3   2        3.28        5.02      0.90 o 
  -4  -3   2        4.07        3.47      0.74 o 
  -3  -3   2       85.91       86.13      6.15 o 
  -2  -3   2      227.07      194.55      6.40 o 
  -1  -3   2     3918.56     3589.68    114.43 o 
   0  -3   2      402.17      380.09      4.59 o 
   1  -3   2      487.36      456.99      5.09 o 
   2  -3   2      105.27      112.82      2.21 o 
   3  -3   2      106.44      102.13      5.00 o 
   4  -3   2      116.25      102.42      3.85 o 
   5  -3   2       20.55       21.58      3.64 o 
   7  -3   2        0.13        8.13      4.55 o 
  -7  -2   2        6.70        6.39      3.64 o 
  -6  -2   2      113.29      111.93      2.79 o 
  -5  -2   2        3.47        4.53      1.18 o 
  -4  -2   2        8.99        5.66      2.96 o 
  -3  -2   2       89.80      100.16      3.58 o 
  -1  -2   2     8648.73     8677.13    150.86 o 
   1  -2   2      188.89      176.89      2.25 o 
   2  -2   2      115.89      132.05      3.94 o 
   3  -2   2       61.01       58.20      1.95 o 
   4  -2   2      910.22      857.41     10.01 o 
   5  -2   2       18.14       18.51      3.44 o 
   7  -2   2        0.02       11.37      4.69 o 
  -7  -1   2        0.32        1.61      5.81 o 
  -6  -1   2        0.43       -1.50      1.50 o 
  -4  -1   2       80.96       86.00      7.02 o 
  -3  -1   2      183.90      199.47      7.16 o 
  -2  -1   2       52.91       52.34      2.76 o 
   1  -1   2      651.04      615.75      5.22 o 
   2  -1   2      245.37      258.07      3.06 o 
   3  -1   2      101.58       92.53      3.28 o 
   4  -1   2       26.48       21.35      5.20 o 
   5  -1   2       47.88       40.17      3.92 o 
   6  -1   2        0.03       -0.11      1.71 o 
   7  -1   2        1.81        3.66      2.99 o 
  -7   0   2        3.48        0.28      4.38 o 
  -6   0   2        0.14       -2.10      4.01 o 
  -3   0   2       12.83       13.50      2.59 o 
  -2   0   2      504.16      473.39      5.44 o 
  -1   0   2      105.10       90.89      3.14 o 
   1   0   2      295.54      291.96      3.75 o 
   2   0   2      652.51      682.75     10.97 o 
   3   0   2       27.63       43.78      4.32 o 
   4   0   2        2.33       -0.34      3.84 o 
   5   0   2        0.30       -0.53      2.06 o 
   6   0   2       62.93       54.22      3.77 o 
   7   0   2        0.00        3.58      8.16 o 
  -5   1   2        0.27        1.90      3.21 o 
  -3   1   2     1056.22     1121.29     12.60 o 
  -2   1   2      618.41      602.38      6.54 o 
  -1   1   2     4504.05     4480.59     48.91 o 
   1   1   2      317.51      298.37      3.14 o 
   2   1   2       38.05       44.39      2.72 o 
   3   1   2      869.82      915.45     10.32 o 
   4   1   2       58.40       65.41      2.42 o 
   5   1   2      108.76      111.71      5.12 o 
   6   1   2       13.49        9.68      2.28 o 
   7   1   2        1.35        5.80      3.06 o 
  -5   2   2        0.33        2.08      3.30 o 
  -4   2   2      105.22      132.68      5.53 o 
  -3   2   2        4.36        2.34      1.92 o 
  -2   2   2       11.12       16.99      3.41 o 
  -1   2   2    12788.73    12811.38    171.80 o 
   0   2   2     2350.56     2326.39     18.47 o 
   1   2   2      793.57      772.41      5.51 o 
   2   2   2      131.75      125.39      2.38 o 
   3   2   2       66.04       89.29      3.11 o 
   4   2   2      213.82      226.18      6.28 o 
   5   2   2      101.13      110.81      6.62 o 
   6   2   2       23.14       26.27      3.67 o 
  -5   3   2       51.05       46.54      7.53 o 
  -4   3   2      189.59      207.24      5.07 o 
  -3   3   2       34.90       37.77      2.09 o 
  -2   3   2      416.17      366.51      6.60 o 
  -1   3   2     2737.10     2562.90     26.37 o 
   0   3   2       33.42       24.09      1.74 o 
   1   3   2      992.43      965.74      6.66 o 
   2   3   2      424.99      439.95      4.56 o 
   3   3   2      112.15      113.67      3.18 o 
   4   3   2      200.05      210.68      4.20 o 
   5   3   2       74.67       74.20      2.67 o 
   6   3   2        1.56       -0.26      1.48 o 
  -6   4   2       19.30       13.74      3.36 o 
  -5   4   2       27.40       23.82      2.97 o 
  -4   4   2        0.49        1.14      2.47 o 
  -3   4   2        8.21        8.02      4.65 o 
  -2   4   2        0.15        0.01      1.25 o 
  -1   4   2      483.05      448.09      9.50 o 
   0   4   2        0.00        1.00      1.16 o 
   1   4   2      203.45      219.48      2.23 o 
   2   4   2       71.16       65.00      1.67 o 
   3   4   2       68.71       71.20      1.87 o 
   4   4   2       36.90       42.58      4.61 o 
   5   4   2        5.42        4.06      1.52 o 
   6   4   2        1.23       -2.05      2.55 o 
  -7   5   2        0.32        0.65      4.83 o 
  -6   5   2        0.97       -3.03      3.64 o 
  -5   5   2        1.08       -1.87      2.86 o 
  -4   5   2       11.68       14.66      3.04 o 
  -3   5   2       29.65       35.51      8.20 o 
  -2   5   2      143.71      150.52      6.37 o 
  -1   5   2      127.14      111.67      5.47 o 
   0   5   2      227.14      242.91      3.59 o 
   1   5   2       21.86       24.84      1.68 o 
   2   5   2      146.69      163.96      2.44 o 
   3   5   2       44.48       44.05      3.11 o 
   4   5   2        0.10       -0.56      1.59 o 
   5   5   2        0.01        0.91      1.57 o 
   6   5   2        0.55        0.15      3.03 o 
  -7   6   2        8.85        8.02      9.61 o 
  -6   6   2       13.23       14.15      3.45 o 
  -5   6   2        1.72       -0.06      2.88 o 
  -4   6   2       32.25       36.78      2.92 o 
  -3   6   2       10.49       10.76      2.70 o 
  -2   6   2       36.41       31.42      2.55 o 
  -1   6   2      587.31      593.91     11.73 o 
   0   6   2        0.91        1.77      1.49 o 
   1   6   2        8.44       10.06      1.20 o 
   2   6   2       87.20       91.69      2.58 o 
   3   6   2       31.28       38.52      2.41 o 
   4   6   2      110.20      114.38      2.73 o 
   5   6   2        0.12        1.04      1.59 o 
   6   6   2        0.11        0.84      2.60 o 
  -7   7   2        0.04       -0.47      3.30 o 
  -6   7   2        1.94       -0.27      3.62 o 
  -5   7   2       18.25       21.73      3.17 o 
  -4   7   2        3.92       -0.37      2.22 o 
  -3   7   2      246.39      242.67      7.62 o 
  -2   7   2        8.04       12.32      2.06 o 
  -1   7   2      239.72      237.10      9.54 o 
   0   7   2       69.47       95.24      2.69 o 
   1   7   2      107.25      100.77      3.02 o 
   2   7   2       31.72       36.20      1.68 o 
   3   7   2       46.07       55.01      1.97 o 
   4   7   2       38.32       37.22      6.85 o 
   5   7   2        2.33       -0.62      2.30 o 
   6   7   2        3.50        0.45      3.19 o 
  -7   8   2        0.01        0.94      4.43 o 
  -6   8   2        0.40       -1.17      3.10 o 
  -5   8   2        9.55        9.22      3.14 o 
  -4   8   2        6.58        6.67      3.17 o 
  -3   8   2      401.52      392.48      6.63 o 
  -2   8   2      150.05      107.95      6.55 o 
  -1   8   2       11.85       13.23      2.69 o 
   0   8   2      341.53      358.04      8.00 o 
   1   8   2       28.17       33.37      1.69 o 
   2   8   2       30.54       25.58      1.66 o 
   3   8   2      268.65      273.79      5.17 o 
   4   8   2        6.68        6.45      3.35 o 
   5   8   2       21.55       17.13      3.75 o 
  -6   9   2       21.92       20.72      4.65 o 
  -5   9   2        6.71       11.26      3.28 o 
  -4   9   2      108.23      106.51      6.82 o 
  -3   9   2        8.73       11.77      2.78 o 
  -2   9   2        0.77        3.67      3.03 o 
  -1   9   2       22.41       12.22      2.35 o 
   0   9   2      137.19      120.67      4.18 o 
   1   9   2        9.49        7.07      1.78 o 
   2   9   2       24.02       28.26      1.77 o 
   3   9   2      190.61      173.56      3.50 o 
   4   9   2        4.81        8.13      3.70 o 
   5   9   2        0.05       -0.26      2.46 o 
  -6  10   2        1.24        2.53      3.38 o 
  -5  10   2        0.73        3.03      3.54 o 
  -4  10   2      137.21      142.95      4.84 o 
  -3  10   2        2.51        6.04      3.57 o 
  -2  10   2       66.21       59.77      8.44 o 
  -1  10   2      109.93      122.65      4.02 o 
   0  10   2       41.32       36.91      3.30 o 
   1  10   2       24.44       21.83      1.92 o 
   2  10   2       92.13      100.21      3.28 o 
   3  10   2       67.14       64.78      3.36 o 
   4  10   2       32.53       31.59      4.75 o 
   5  10   2       12.28       11.94      3.86 o 
  -6  11   2       11.22        4.94      6.75 o 
  -5  11   2       11.81       15.56      5.10 o 
  -4  11   2      131.40      130.98      4.97 o 
  -3  11   2        5.21        6.00      2.85 o 
  -2  11   2       14.24        8.51      3.60 o 
  -1  11   2      111.10       92.41     10.19 o 
   0  11   2        4.02        1.82      2.01 o 
   1  11   2        4.25        3.02      1.76 o 
   2  11   2       83.35       90.54      3.18 o 
   3  11   2       37.14       41.42      3.27 o 
   4  11   2       15.30       28.37      8.16 o 
   5  11   2        0.15       -3.47      4.32 o 
  -6  12   2        1.26        4.86      4.31 o 
  -5  12   2        7.39        7.39      4.55 o 
  -4  12   2        0.20        0.28      3.54 o 
  -3  12   2        1.05        1.99      3.37 o 
  -2  12   2       74.42       69.68      4.08 o 
  -1  12   2        6.50        6.08      2.86 o 
   0  12   2       35.47       36.30      2.91 o 
   1  12   2       38.64       39.92      2.49 o 
   2  12   2       85.00       85.84      3.84 o 
   3  12   2        4.05        4.95      1.68 o 
   4  12   2        3.58       -2.25      4.09 o 
  -6  13   2        0.02        1.48      3.75 o 
  -5  13   2        0.25        4.13      3.48 o 
  -4  13   2        2.41        4.72      4.25 o 
  -3  13   2        3.70        7.19      3.16 o 
  -2  13   2       14.37        8.89      3.91 o 
  -1  13   2       73.48       26.07     14.95 o 
   0  13   2       31.52       26.38      2.45 o 
   1  13   2       30.59       40.91      4.46 o 
   2  13   2       39.82       34.47      3.17 o 
   3  13   2        6.10        4.04      1.88 o 
   4  13   2        1.59        9.95      4.89 o 
  -5  14   2        0.48       -4.26      4.26 o 
  -4  14   2        0.91        5.04      7.09 o 
  -3  14   2       27.47       31.34      6.30 o 
  -2  14   2       12.62       10.99      3.33 o 
  -1  14   2       28.64       24.26      5.83 o 
   0  14   2        3.06        3.80      2.50 o 
   1  14   2        2.35        1.26      2.78 o 
   2  14   2        1.00        2.55      1.94 o 
   3  14   2        0.36        1.00      1.66 o 
  -5  15   2        0.60       -0.11      4.76 o 
  -4  15   2        1.01       -1.97      4.99 o 
  -3  15   2       53.83       65.48      9.23 o 
  -2  15   2       46.66       49.36      5.25 o 
  -1  15   2        4.71        5.31      3.90 o 
   0  15   2        4.52        1.19      2.71 o 
   1  15   2        7.85        6.58      2.31 o 
   2  15   2       12.39       12.64      2.89 o 
   3  15   2        7.71       17.52      4.64 o 
  -5  16   2        0.78       -5.49      7.20 o 
  -4  16   2        0.02       -1.29      3.53 o 
  -3  16   2       13.70       19.56      4.99 o 
  -2  16   2      120.11      126.41      5.66 o 
  -1  16   2        1.51       -0.52      3.56 o 
   0  16   2        7.02       10.13      2.59 o 
   1  16   2        6.43        8.96      4.10 o 
   2  16   2        1.99        2.35      2.71 o 
  -4  17   2        2.34       -1.10      3.74 o 
  -3  17   2       11.08        9.08      8.33 o 
  -2  17   2       98.39       81.17      5.28 o 
  -1  17   2       13.01       15.57      2.97 o 
   0  17   2        2.53        3.61      2.53 o 
   1  17   2        3.31        6.41      3.28 o 
   2  17   2        0.11       -0.46      2.12 o 
  -3  18   2        0.02        1.83      3.74 o 
  -2  18   2        0.00        1.62      3.54 o 
  -1  18   2        3.67        4.61      2.79 o 
   0  18   2        0.40        3.17      4.55 o 
   1  18   2        3.37        5.46      3.27 o 
  -2  19   2        9.28       14.05     10.66 o 
  -1  19   2        0.24        3.11      3.44 o 
   0 -20   3        3.16        2.06      3.12 o 
   1 -20   3        7.64        9.10      4.29 o 
   2 -20   3        2.78        0.08      4.56 o 
  -1 -19   3        0.01       -0.69      3.06 o 
   0 -19   3        3.00        3.01      3.78 o 
   1 -19   3        1.59       -0.27      4.26 o 
   2 -19   3        0.91       -0.86      3.74 o 
   3 -19   3        0.15        0.11      4.27 o 
  -2 -18   3        0.60        0.50      2.14 o 
  -1 -18   3        0.10       -2.42      2.54 o 
   0 -18   3       18.84       15.00      4.02 o 
   1 -18   3        7.05        4.46      4.38 o 
   2 -18   3        6.81        9.73      4.84 o 
   3 -18   3        2.28        0.71      3.36 o 
   4 -18   3        0.61       -2.20      4.76 o 
  -2 -17   3        0.29        0.15      1.79 o 
  -1 -17   3        1.09        1.24      2.35 o 
   0 -17   3        0.41        2.10      5.15 o 
   1 -17   3        8.61        9.28      3.63 o 
   2 -17   3       14.42       15.00      4.12 o 
   3 -17   3        1.95        4.47      4.30 o 
   4 -17   3        0.04        0.31      3.19 o 
   5 -17   3        0.64       -0.33      4.13 o 
  -3 -16   3        4.90        3.35      4.41 o 
  -2 -16   3        2.42        0.92      4.29 o 
  -1 -16   3        0.21       -0.12      1.96 o 
   0 -16   3        0.14       -1.52      3.03 o 
   1 -16   3       46.09       49.76      4.23 o 
   2 -16   3        2.86        0.68      3.58 o 
   3 -16   3       13.91       21.36      3.93 o 
   4 -16   3        3.28        1.94      3.32 o 
   5 -16   3        3.57        3.61      5.33 o 
  -3 -15   3       15.70       16.90      4.03 o 
  -2 -15   3       42.83       44.47      3.14 o 
  -1 -15   3        0.87        1.77      1.87 o 
   0 -15   3        1.95        4.29      2.97 o 
   1 -15   3       78.27       73.53      4.38 o 
   2 -15   3      128.33      145.16      6.04 o 
   3 -15   3       22.26       32.36      6.11 o 
   4 -15   3       35.25       34.17      4.09 o 
   5 -15   3       16.41       12.02      3.81 o 
  -4 -14   3        0.44       -3.41      5.23 o 
  -3 -14   3        9.54        8.08      4.35 o 
  -2 -14   3        0.90        1.56      1.55 o 
  -1 -14   3        8.19        3.62      1.87 o 
   0 -14   3       34.20       41.35      6.31 o 
   1 -14   3       45.83       43.47      7.01 o 
   2 -14   3      131.79      129.98      5.08 o 
   3 -14   3      187.75      213.85      9.51 o 
   4 -14   3        1.21        2.57      3.09 o 
   5 -14   3        0.03        0.39      3.98 o 
   6 -14   3        7.49        7.34      3.86 o 
  -4 -13   3        1.21        0.14      4.21 o 
  -3 -13   3       16.89       14.25      1.82 o 
  -2 -13   3        4.99        5.45      1.48 o 
  -1 -13   3       51.00       43.31     10.29 o 
   0 -13   3       33.48       35.56      3.54 o 
   1 -13   3        9.32        9.63      3.91 o 
   2 -13   3       18.99       18.05      4.68 o 
   3 -13   3      172.20      167.57     12.85 o 
   4 -13   3        1.87        0.55      2.64 o 
   5 -13   3       54.37       54.95      4.21 o 
   6 -13   3        2.33       -1.18      5.57 o 
  -5 -12   3        0.88        0.65      4.69 o 
  -4 -12   3        9.47       10.89      8.64 o 
  -3 -12   3        8.86        5.85      3.33 o 
  -2 -12   3       13.35       16.39      1.52 o 
  -1 -12   3        8.16        4.24      2.72 o 
   0 -12   3       80.91       86.89      4.86 o 
   1 -12   3       45.97       57.01      6.00 o 
   2 -12   3       55.28       47.75      9.00 o 
   3 -12   3      469.79      432.07      9.36 o 
   4 -12   3       30.31       34.17      3.44 o 
   5 -12   3        3.05        1.31      3.25 o 
   6 -12   3        0.02        2.59      3.14 o 
  -5 -11   3        0.05        3.04      8.16 o 
  -4 -11   3        0.07       -1.71      4.18 o 
  -3 -11   3        1.84        1.34      1.48 o 
  -2 -11   3      140.99      118.89      6.69 o 
  -1 -11   3       21.34       25.64      2.88 o 
   0 -11   3       20.71       36.48      4.95 o 
   1 -11   3       43.69       37.64      3.86 o 
   2 -11   3       51.72       43.09      3.35 o 
   3 -11   3       18.29       12.73      2.92 o 
   4 -11   3       42.80       45.73      6.98 o 
   5 -11   3        0.63        4.08      3.56 o 
   6 -11   3        2.83       -0.48      3.54 o 
  -5 -10   3        0.04       -2.82      3.12 o 
  -4 -10   3        0.40       -1.56      3.95 o 
  -3 -10   3       86.63       86.74      5.80 o 
  -2 -10   3       35.63       27.18      2.08 o 
  -1 -10   3      118.44      135.47     12.64 o 
   0 -10   3        0.09        0.43      1.93 o 
   1 -10   3       40.14       46.83      2.84 o 
   2 -10   3      121.36      107.31      3.67 o 
   3 -10   3        6.91       10.07      2.60 o 
   4 -10   3        9.31        9.84      2.66 o 
   5 -10   3        4.04        1.49      2.49 o 
   6 -10   3        0.11       -1.57      3.30 o 
  -5  -9   3        0.42       -0.36      2.80 o 
  -4  -9   3        7.42        0.11      3.50 o 
  -3  -9   3        8.92       13.53      4.07 o 
  -2  -9   3      116.79      118.21      4.48 o 
  -1  -9   3        5.31       12.07      2.19 o 
   0  -9   3      212.31      204.42      5.26 o 
   1  -9   3      133.32      126.79      4.07 o 
   2  -9   3      127.34      135.56     12.03 o 
   3  -9   3      194.78      184.98      5.01 o 
   4  -9   3        1.00        3.03      3.03 o 
   5  -9   3       33.46       32.06      3.20 o 
   6  -9   3        1.55        0.96      3.36 o 
   7  -9   3        0.83        5.72      3.51 o 
  -6  -8   3        8.84        9.61      4.19 o 
  -5  -8   3        2.15        3.40      3.60 o 
  -4  -8   3      147.03      152.39     10.86 o 
  -3  -8   3        1.42        2.02      3.33 o 
  -2  -8   3      209.87      255.79      4.19 o 
  -1  -8   3      571.14      605.98      7.55 o 
   0  -8   3       34.71       28.96      3.38 o 
   1  -8   3        0.08        1.94      2.03 o 
   2  -8   3       62.03       63.71      2.80 o 
   3  -8   3      236.12      224.65      6.54 o 
   4  -8   3       28.61       26.97      2.74 o 
   5  -8   3       17.25       27.70      4.25 o 
   6  -8   3       18.70       11.00      4.04 o 
   7  -8   3        2.09        0.22      2.92 o 
  -6  -7   3        1.03        4.91      5.89 o 
  -5  -7   3        6.83        6.51      3.60 o 
  -4  -7   3       67.45       53.62      8.53 o 
  -3  -7   3       15.84       17.17      3.67 o 
  -2  -7   3      134.92       84.76      1.74 o 
  -1  -7   3     1586.78     1628.28     18.71 o 
   0  -7   3       76.39       92.13      3.58 o 
   1  -7   3        0.02        1.41      2.72 o 
   2  -7   3     2325.12     2384.60     25.74 o 
   3  -7   3       67.93       72.51      3.31 o 
   4  -7   3       50.07       47.21      5.84 o 
   5  -7   3        1.83        3.01      2.32 o 
   6  -7   3       21.01       17.16      5.67 o 
   7  -7   3        0.57        1.28      7.68 o 
  -6  -6   3        6.57        8.74      3.54 o 
  -5  -6   3        0.28        3.62      3.39 o 
  -4  -6   3        0.81       -0.38      2.17 o 
  -3  -6   3       12.44       17.85      3.41 o 
  -2  -6   3      103.42       74.44      7.41 o 
  -1  -6   3     2484.60     2635.49     29.58 o 
   0  -6   3      272.04      272.67      6.48 o 
   1  -6   3       19.83       27.16      1.95 o 
   2  -6   3      591.49      607.49      8.07 o 
   3  -6   3      577.16      599.28     15.71 o 
   4  -6   3       18.81       23.37      3.26 o 
   5  -6   3      264.84      260.44      5.35 o 
   6  -6   3        0.45        3.18      3.23 o 
   7  -6   3        3.16       15.47      5.06 o 
  -6  -5   3       17.78       25.13      3.89 o 
  -5  -5   3        3.12        7.20      2.85 o 
  -4  -5   3        1.74       -0.15      2.55 o 
  -3  -5   3        0.22        3.64      2.70 o 
  -2  -5   3       87.28      105.99      3.90 o 
  -1  -5   3        3.50        6.60      1.57 o 
   0  -5   3       40.61       44.57      3.30 o 
   1  -5   3      995.83     1002.39     10.21 o 
   2  -5   3      295.00      305.63      4.48 o 
   3  -5   3      174.50      152.78      5.46 o 
   4  -5   3       53.58       57.80      2.70 o 
   5  -5   3       29.04       32.94      2.78 o 
   6  -5   3       34.78       37.12      3.21 o 
   7  -5   3        3.71        0.23      3.87 o 
  -6  -4   3        9.50        9.62      3.91 o 
  -5  -4   3        5.87        3.16      3.13 o 
  -4  -4   3        6.43        5.55      1.11 o 
  -3  -4   3       14.72       15.24      2.84 o 
  -2  -4   3      808.86      925.67     14.05 o 
  -1  -4   3      139.35      148.51      2.84 o 
   0  -4   3     8479.83     8865.23    110.04 o 
   1  -4   3       65.14       68.44      2.13 o 
   2  -4   3     1279.00     1301.25     12.77 o 
   3  -4   3     2185.72     2277.32     24.23 o 
   4  -4   3      119.10      117.35      5.36 o 
   5  -4   3       59.37       57.15      2.90 o 
   6  -4   3        3.81        3.84      3.55 o 
   7  -4   3        2.04        1.14      4.04 o 
  -6  -3   3        1.28       -1.05      2.90 o 
  -5  -3   3        0.20        0.30      0.60 o 
  -4  -3   3        6.66        4.90      0.99 o 
  -3  -3   3        3.01        2.60      0.60 o 
  -2  -3   3      644.23      546.93      8.79 o 
  -1  -3   3     1822.83     1767.53     13.43 o 
   0  -3   3     2598.20     2551.58     24.92 o 
   1  -3   3        0.00        0.66      1.18 o 
   2  -3   3      400.39      380.54      4.13 o 
   3  -3   3      130.09      146.56      4.58 o 
   4  -3   3      239.31      247.68      4.28 o 
   5  -3   3       34.99       37.13      3.87 o 
   6  -3   3        1.97       -3.44      5.80 o 
   7  -3   3        0.07       -4.24      4.24 o 
  -7  -2   3        2.95       -4.57      4.57 o 
  -6  -2   3       26.70       30.11      3.75 o 
  -5  -2   3        3.88        5.57      2.10 o 
  -4  -2   3        0.01       -2.87      2.87 o 
  -3  -2   3       38.08       48.79      5.12 o 
  -2  -2   3       87.47       66.87      3.01 o 
  -1  -2   3    18553.90    17394.70    446.32 o 
   0  -2   3      284.04      266.18      2.48 o 
   1  -2   3      940.80      898.07      7.86 o 
   2  -2   3      371.20      393.69      4.07 o 
   3  -2   3       13.27        9.03      1.37 o 
   4  -2   3       14.11       12.23      2.64 o 
   5  -2   3       18.59       20.30      3.35 o 
   6  -2   3        0.00       -1.08      3.21 o 
   7  -2   3        0.27       -5.46      7.34 o 
  -7  -1   3        0.17        6.09      5.20 o 
  -6  -1   3        6.55        6.04      2.76 o 
  -4  -1   3      137.81      154.87      5.40 o 
  -3  -1   3        6.54       11.00      2.50 o 
  -2  -1   3     1757.16     1630.91     23.48 o 
  -1  -1   3     1848.47     1861.04     44.79 o 
   0  -1   3       29.90       25.06      1.38 o 
   1  -1   3       29.41       28.56      1.86 o 
   2  -1   3      167.63      164.31      5.46 o 
   3  -1   3      212.84      229.33      4.61 o 
   4  -1   3      108.99      126.15      4.21 o 
   5  -1   3       38.55       42.93      3.92 o 
   6  -1   3        0.00       -1.11      2.47 o 
   7  -1   3        0.33        5.41      3.82 o 
  -7   0   3        2.97        2.13      4.75 o 
  -6   0   3        1.57        9.61      4.58 o 
  -4   0   3       74.59       80.46      4.35 o 
  -3   0   3       98.18      105.88      3.92 o 
  -2   0   3     4806.34     4617.43     53.20 o 
  -1   0   3      588.25      561.62      5.20 o 
   0   0   3      171.19      165.61      4.86 o 
   1   0   3     1690.41     1638.38     18.03 o 
   2   0   3     1301.86     1315.01     17.31 o 
   3   0   3     2047.46     2183.16     32.21 o 
   4   0   3       12.90       10.04      1.86 o 
   5   0   3        0.68        1.28      2.78 o 
   6   0   3       17.19       18.44      2.12 o 
   7   0   3        0.01        5.35      4.76 o 
  -5   1   3        2.61        1.99      3.38 o 
  -4   1   3        8.68       11.00      3.30 o 
  -3   1   3      121.72      130.57      2.94 o 
  -2   1   3      576.61      497.07      6.44 o 
  -1   1   3      656.06      695.02      6.96 o 
   0   1   3     2598.34     2622.05     17.89 o 
   1   1   3      290.43      277.75      3.18 o 
   2   1   3      114.61      122.88      3.56 o 
   3   1   3      657.29      607.04      6.55 o 
   4   1   3       15.41       14.71      7.17 o 
   5   1   3       63.58       56.97      2.12 o 
   6   1   3       21.06       17.68      3.43 o 
  -5   2   3        0.35        4.01      3.50 o 
  -4   2   3       40.33       47.21      2.80 o 
  -3   2   3       98.89       89.42      2.61 o 
  -2   2   3       35.97       22.77      2.06 o 
  -1   2   3    10344.90    10610.88    136.69 o 
   0   2   3     9005.06     9285.81     82.40 o 
   1   2   3      317.37      295.87      2.45 o 
   2   2   3       25.94       26.61      2.13 o 
   3   2   3      664.85      669.09      6.08 o 
   4   2   3        1.24        1.61      1.30 o 
   5   2   3      182.64      196.97      3.73 o 
   6   2   3        1.16        0.72      2.06 o 
  -5   3   3        2.11        4.68      2.47 o 
  -4   3   3       77.83       88.25      3.21 o 
  -3   3   3       19.31       23.93      2.32 o 
  -2   3   3      383.58      363.82      5.83 o 
  -1   3   3        0.38        0.73      1.34 o 
   0   3   3      283.53      297.97      3.44 o 
   1   3   3      843.46      829.32      6.02 o 
   2   3   3     1707.83     1741.08     14.13 o 
   3   3   3      184.35      187.36      4.36 o 
   4   3   3        4.06        5.28      1.40 o 
   5   3   3       79.05       77.91      2.24 o 
   6   3   3        5.27        2.36      1.60 o 
  -6   4   3        0.01       -2.13      2.99 o 
  -5   4   3        8.17        6.92      2.64 o 
  -4   4   3        0.42       -0.59      2.47 o 
  -3   4   3       15.79       21.48      3.00 o 
  -2   4   3      656.30      776.16     16.72 o 
  -1   4   3      590.72      504.24      5.73 o 
   0   4   3      441.28      435.14      4.06 o 
   1   4   3      224.14      232.17      2.15 o 
   2   4   3      355.50      372.52      3.75 o 
   3   4   3      230.13      226.10      7.11 o 
   4   4   3       48.78       47.16      2.11 o 
   5   4   3        7.80        5.37      1.51 o 
   6   4   3        3.27        0.30      2.34 o 
  -7   5   3        4.93        1.31      5.03 o 
  -6   5   3       25.40       33.86      6.34 o 
  -5   5   3        3.80        1.52      2.89 o 
  -4   5   3        1.10        3.10      2.21 o 
  -3   5   3        2.67        1.77      2.05 o 
  -2   5   3        7.32        5.84      1.85 o 
  -1   5   3     1080.46     1108.73     12.48 o 
   0   5   3       64.53       75.79      2.39 o 
   1   5   3      158.23      170.25      3.54 o 
   2   5   3      323.15      347.32      3.36 o 
   3   5   3      218.37      212.24      6.50 o 
   4   5   3        0.46        0.49      1.13 o 
   5   5   3        2.53        2.39      1.72 o 
   6   5   3        0.01       -0.33      2.97 o 
  -7   6   3        7.17        0.97      8.81 o 
  -6   6   3       39.87       35.08      4.05 o 
  -5   6   3        2.16        2.34      3.35 o 
  -4   6   3      138.79      144.71      4.28 o 
  -3   6   3       24.74       23.35      2.40 o 
  -2   6   3      111.03      107.30      9.88 o 
  -1   6   3     3657.14     3864.91     44.79 o 
   0   6   3        5.39        2.42      1.39 o 
   1   6   3       19.74       21.01      1.48 o 
   2   6   3      123.43      117.91      3.00 o 
   3   6   3        2.71        2.30      1.42 o 
   4   6   3        4.98        5.55      1.46 o 
   5   6   3        0.29        1.06      1.27 o 
   6   6   3        0.00       -0.64      2.54 o 
  -7   7   3        0.38       -1.97      3.55 o 
  -6   7   3       10.84       16.13      4.70 o 
  -5   7   3        1.64       -1.72      2.70 o 
  -4   7   3       16.44       19.71      3.01 o 
  -3   7   3      367.05      343.51     13.80 o 
  -2   7   3       22.95        6.98      2.17 o 
  -1   7   3      521.89      579.87      8.14 o 
   0   7   3       64.63       46.33      4.79 o 
   1   7   3       37.22       39.55      1.61 o 
   2   7   3       83.53       84.99      2.45 o 
   3   7   3        0.78       -0.31      1.79 o 
   4   7   3       33.63       38.86      3.95 o 
   5   7   3        2.74        6.78      3.02 o 
   6   7   3        0.79       -5.03      5.03 o 
  -6   8   3       31.43       35.10      4.26 o 
  -5   8   3       36.87       41.82      3.80 o 
  -4   8   3       94.82       85.85      6.69 o 
  -3   8   3       76.13       70.75      5.66 o 
  -2   8   3        2.72       15.69      2.79 o 
  -1   8   3       47.70       54.03      2.94 o 
   0   8   3       56.95       52.88      3.62 o 
   1   8   3       17.80       16.05      1.74 o 
   2   8   3      162.34      165.51      4.68 o 
   3   8   3      422.75      385.54      6.51 o 
   4   8   3       20.10       33.21      4.07 o 
   5   8   3        5.87       16.15      8.66 o 
  -6   9   3       10.75        9.51      6.48 o 
  -5   9   3        0.69        5.96      3.84 o 
  -4   9   3       15.81       15.44      3.60 o 
  -3   9   3       47.16       48.82      3.35 o 
  -2   9   3       17.28       16.46      3.55 o 
  -1   9   3       99.39       88.85      3.48 o 
   0   9   3        3.51        7.33      1.71 o 
   1   9   3       18.12       18.79      2.77 o 
   2   9   3      190.69      180.69      3.22 o 
   3   9   3       10.97        8.69      2.15 o 
   4   9   3        1.68       -2.08      5.74 o 
   5   9   3        0.21        3.58      2.69 o 
  -6  10   3       40.22       46.07      4.75 o 
  -5  10   3        0.09       -1.02      3.30 o 
  -4  10   3        8.64        3.91      3.69 o 
  -3  10   3       79.96       84.62      6.57 o 
  -2  10   3        0.00       -2.45      2.45 o 
  -1  10   3      125.27      134.05      4.97 o 
   0  10   3       96.68      106.82      2.90 o 
   1  10   3       21.52       24.23      2.39 o 
   2  10   3       87.89       89.93      2.81 o 
   3  10   3      123.49      131.12      4.27 o 
   4  10   3        0.43        0.94      3.33 o 
   5  10   3        2.69        1.38      4.62 o 
  -6  11   3        2.18        4.37      4.79 o 
  -5  11   3       13.11        6.92      3.46 o 
  -4  11   3        9.83       12.12      3.28 o 
  -3  11   3        1.61       -2.14      2.68 o 
  -2  11   3      191.20      182.34      8.22 o 
  -1  11   3       27.47       33.44      3.88 o 
   0  11   3       13.39       14.08      2.15 o 
   1  11   3       29.13       32.06      6.35 o 
   2  11   3      143.83      151.18      3.24 o 
   3  11   3       40.22       44.38      2.79 o 
   4  11   3        1.36       -4.04      4.04 o 
  -6  12   3        1.26        0.27      4.24 o 
  -5  12   3        2.15        1.44      4.05 o 
  -4  12   3       23.20       33.35      7.92 o 
  -3  12   3        3.61        4.25      2.83 o 
  -2  12   3        0.02        2.45      2.71 o 
  -1  12   3        0.05        2.85      3.24 o 
   0  12   3       36.92       34.47      3.44 o 
   1  12   3      182.65      177.67      7.43 o 
   2  12   3       91.68       88.03      3.53 o 
   3  12   3        0.01       -1.47      1.76 o 
   4  12   3        1.95       16.97      4.78 o 
  -6  13   3        2.30        0.72      3.70 o 
  -5  13   3        0.00       -2.70      3.39 o 
  -4  13   3        0.13        0.64      5.25 o 
  -3  13   3        2.08        4.66      4.28 o 
  -2  13   3        0.27        3.90      3.57 o 
  -1  13   3       10.51        9.51      4.96 o 
   0  13   3        7.24        9.43      3.47 o 
   1  13   3       88.65       80.99      3.10 o 
   2  13   3       47.99       50.81      2.64 o 
   3  13   3       13.63       17.03      2.83 o 
   4  13   3        0.32        7.16      4.69 o 
  -5  14   3       10.21       12.13      4.11 o 
  -4  14   3       12.88        9.19      3.79 o 
  -3  14   3       82.23       92.39      7.56 o 
  -2  14   3       16.05       13.25      4.95 o 
  -1  14   3       20.10       23.39      4.11 o 
   0  14   3        7.74        9.47      2.32 o 
   1  14   3        9.73        9.60      2.84 o 
   2  14   3       14.28       15.64      3.12 o 
   3  14   3        0.90        1.59      1.85 o 
  -5  15   3        0.09       -3.08      3.84 o 
  -4  15   3        0.02        1.80      3.48 o 
  -3  15   3      189.97      189.70      6.67 o 
  -2  15   3       26.51       -0.94      7.56 o 
  -1  15   3        1.64       -0.52      2.51 o 
   0  15   3        0.64        1.36      2.44 o 
   1  15   3        3.68        7.61      2.55 o 
   2  15   3        1.08        1.07      1.98 o 
   3  15   3        3.33       -0.62      2.81 o 
  -4  16   3        3.75        3.53      3.84 o 
  -3  16   3       38.96       31.80      5.48 o 
  -2  16   3        0.97        7.54      4.42 o 
  -1  16   3        1.07       -0.86      2.30 o 
   0  16   3        3.63        3.86      2.79 o 
   1  16   3        4.57        1.71      2.66 o 
   2  16   3        0.21        4.01      5.88 o 
  -4  17   3        0.71        0.76      3.77 o 
  -3  17   3        6.07        6.06      6.88 o 
  -2  17   3        5.27        3.06      6.03 o 
  -1  17   3        0.29        1.67      2.48 o 
   0  17   3        2.22        8.46      3.02 o 
   1  17   3        0.02        0.72      4.78 o 
  -3  18   3        5.47        9.44      4.24 o 
  -2  18   3        0.25        2.87      2.87 o 
  -1  18   3        0.02       -0.40      3.84 o 
   0  18   3        2.32       -1.28      2.84 o 
   0 -20   4        1.40       -6.23      6.28 o 
   1 -20   4        0.07       -1.98      4.83 o 
   2 -20   4       23.73       20.19     11.80 o 
   3 -20   4        2.27        8.90      4.34 o 
  -1 -19   4        5.32        4.53      2.66 o 
   0 -19   4        3.69        7.86      4.05 o 
   1 -19   4        3.41        2.92      6.24 o 
   2 -19   4        1.81        4.57      3.79 o 
   3 -19   4        1.83        4.53      3.84 o 
   4 -19   4        3.92        6.78      7.06 o 
  -2 -18   4       15.28        9.29      5.37 o 
  -1 -18   4        1.10        6.40      3.20 o 
   0 -18   4       21.94       21.26      4.25 o 
   1 -18   4        2.42        2.53      3.87 o 
   2 -18   4        6.55        4.92      3.66 o 
   3 -18   4       18.69       15.06      4.10 o 
   4 -18   4        0.12       -0.77      3.99 o 
  -3 -17   4        0.67        1.84      5.91 o 
  -2 -17   4        0.13       -1.01      2.68 o 
  -1 -17   4        8.89        6.11      2.35 o 
   0 -17   4        0.22       -1.10      3.15 o 
   1 -17   4        6.25        6.29      6.14 o 
   2 -17   4        3.04        5.34      3.54 o 
   3 -17   4        1.68        1.56      3.26 o 
   4 -17   4        1.18        3.53      4.05 o 
   5 -17   4        0.12        1.68      4.32 o 
  -3 -16   4        0.02        2.50      3.72 o 
  -2 -16   4        1.57        2.10      1.76 o 
  -1 -16   4        4.82        3.27      2.42 o 
   0 -16   4        1.22       -1.31      3.77 o 
   1 -16   4       55.86       65.65      5.50 o 
   2 -16   4       79.33       82.80     10.99 o 
   3 -16   4        8.96        8.20      3.48 o 
   4 -16   4        0.71       -1.24      3.12 o 
   5 -16   4        0.12        0.45      3.25 o 
  -4 -15   4        2.03        0.17      5.03 o 
  -3 -15   4        0.08        0.69      3.54 o 
  -2 -15   4        0.16        0.25      1.51 o 
  -1 -15   4       21.40       23.61      8.06 o 
   0 -15   4        1.39        2.21      2.88 o 
   1 -15   4       55.71       54.11      8.56 o 
   2 -15   4        5.79        7.00      3.26 o 
   3 -15   4       14.23       21.24      3.70 o 
   4 -15   4       14.87       10.01      3.45 o 
   5 -15   4       11.93       10.71      4.28 o 
  -4 -14   4        3.43        5.60      9.38 o 
  -3 -14   4        7.28        9.84      3.61 o 
  -2 -14   4       86.54       70.52      6.79 o 
  -1 -14   4       18.35        9.22      3.67 o 
   0 -14   4        5.92        3.85      2.89 o 
   1 -14   4        3.69        7.56      3.73 o 
   2 -14   4       56.07       58.48     11.63 o 
   3 -14   4        3.32        3.71      3.01 o 
   4 -14   4       19.37       21.99      3.49 o 
   5 -14   4        0.01        1.93      2.99 o 
   6 -14   4        2.40        5.20      5.53 o 
  -4 -13   4        0.79        0.63      4.52 o 
  -3 -13   4       11.88        9.73      3.18 o 
  -2 -13   4       48.23       46.58     10.56 o 
  -1 -13   4       30.83       26.88      3.28 o 
   0 -13   4       58.49       52.58      5.17 o 
   1 -13   4        5.33        6.40      3.73 o 
   2 -13   4       59.00       68.20     14.06 o 
   3 -13   4      687.93      698.07     12.26 o 
   4 -13   4       20.19       11.46      3.92 o 
   5 -13   4       22.61       25.27      3.64 o 
   6 -13   4        3.22        3.55      3.37 o 
  -5 -12   4        1.17       -0.06      4.63 o 
  -4 -12   4       10.06        4.58      4.78 o 
  -3 -12   4       11.53       13.77      1.19 o 
  -2 -12   4        7.08       10.30      2.63 o 
  -1 -12   4        1.30        2.11      3.04 o 
   0 -12   4      238.84      237.10      5.43 o 
   1 -12   4        6.13        3.15      2.54 o 
   2 -12   4     1099.58     1131.41     15.05 o 
   3 -12   4       12.50       12.20      4.34 o 
   4 -12   4       34.45       48.33      4.61 o 
   5 -12   4        5.16        7.26      3.52 o 
   6 -12   4        0.02        2.10      3.07 o 
  -5 -11   4        2.48        5.05      3.47 o 
  -4 -11   4       13.90       16.97      8.59 o 
  -3 -11   4        0.37        0.57      3.70 o 
  -2 -11   4        0.77       -0.48      1.48 o 
  -1 -11   4       11.71       10.37      2.63 o 
   0 -11   4       93.61      111.18      6.75 o 
   1 -11   4        7.05        9.94      2.54 o 
   2 -11   4       83.66       98.75      5.23 o 
   3 -11   4        0.00        5.83      2.58 o 
   4 -11   4        4.37        5.95      2.59 o 
   5 -11   4        0.06        1.80      3.28 o 
   6 -11   4        0.04       -2.21      5.00 o 
  -5 -10   4        0.43        2.55      3.93 o 
  -4 -10   4        3.41        2.67      4.24 o 
  -3 -10   4       81.32       69.37      5.54 o 
  -2 -10   4      118.67      114.83      3.57 o 
  -1 -10   4      242.67      248.97      4.93 o 
   0 -10   4       16.70       21.85      3.13 o 
   1 -10   4       33.44       32.74      2.63 o 
   2 -10   4      102.49       97.98      4.51 o 
   3 -10   4      231.26      242.93      5.79 o 
   4 -10   4       18.75       21.02      6.89 o 
   5 -10   4        0.02        0.69      2.76 o 
   6 -10   4        2.19        2.56      2.84 o 
  -5  -9   4        3.82        3.94      3.16 o 
  -4  -9   4        6.91       10.97      4.49 o 
  -3  -9   4        7.69       11.71      6.97 o 
  -2  -9   4      475.59      477.44      4.57 o 
  -1  -9   4       72.33       96.93     11.29 o 
   0  -9   4      423.40      401.76      6.58 o 
   1  -9   4       90.52       89.58      2.94 o 
   2  -9   4       67.22       57.23      3.37 o 
   3  -9   4      295.01      290.74      5.11 o 
   4  -9   4        0.20       -0.71      2.73 o 
   5  -9   4        0.00        0.34      4.31 o 
   6  -9   4        0.18        1.87      2.68 o 
   7  -9   4        0.11        2.25      4.24 o 
  -6  -8   4       11.61       10.34      3.89 o 
  -5  -8   4        3.02        1.20      3.11 o 
  -4  -8   4       69.80       63.29      5.54 o 
  -3  -8   4        0.07        1.11      3.33 o 
  -2  -8   4      240.54      328.04      9.17 o 
  -1  -8   4       62.48       73.89      2.77 o 
   0  -8   4       47.08       46.63      2.31 o 
   1  -8   4      112.80      113.22      3.65 o 
   2  -8   4      510.31      555.23      6.86 o 
   3  -8   4       20.10       19.19      2.82 o 
   4  -8   4        2.15        2.94      2.43 o 
   5  -8   4        7.64        5.79      3.15 o 
   6  -8   4        5.73        6.08      2.80 o 
   7  -8   4        0.64        2.05      3.61 o 
  -6  -7   4        0.19       -1.31      3.97 o 
  -5  -7   4        2.13        5.63      2.97 o 
  -4  -7   4        1.68        1.48      3.53 o 
  -3  -7   4       12.60        6.99      3.41 o 
  -2  -7   4       87.47       58.27      4.02 o 
  -1  -7   4     1272.89     1351.19     14.76 o 
   0  -7   4        0.79        0.58      1.68 o 
   1  -7   4       43.99       53.40      6.10 o 
   2  -7   4     1295.99     1268.46     20.61 o 
   3  -7   4       48.53       44.85      5.57 o 
   4  -7   4       84.98       83.93      3.60 o 
   5  -7   4       55.88       65.13      3.32 o 
   6  -7   4       10.08        5.24      2.93 o 
   7  -7   4        0.21       -0.85      4.32 o 
  -6  -6   4        0.24       -3.53      3.55 o 
  -5  -6   4        0.42        3.78      4.84 o 
  -4  -6   4       48.78       52.56      5.10 o 
  -3  -6   4       17.59       13.28      3.35 o 
  -2  -6   4       24.25       24.54      2.96 o 
  -1  -6   4     1878.27     1883.49     24.32 o 
   0  -6   4       36.39       30.72      2.32 o 
   1  -6   4       31.66       28.75      1.99 o 
   2  -6   4      239.68      247.71      4.78 o 
   3  -6   4      339.61      298.51      9.24 o 
   4  -6   4      120.21      123.40      5.42 o 
   5  -6   4      454.54      450.08      7.12 o 
   6  -6   4        0.01        0.81      2.31 o 
   7  -6   4        5.56        1.25      4.15 o 
  -6  -5   4        0.40        4.81      3.48 o 
  -5  -5   4       14.30       18.77      3.43 o 
  -4  -5   4       74.49       76.84      5.96 o 
  -3  -5   4        0.40       -0.23      2.47 o 
  -2  -5   4      659.56      615.65     10.26 o 
  -1  -5   4       27.66       27.73      2.26 o 
   0  -5   4      846.43      814.45      8.33 o 
   1  -5   4     1004.39      993.39      9.87 o 
   2  -5   4       28.79       36.90      3.92 o 
   3  -5   4     2148.00     2238.52     26.16 o 
   4  -5   4        1.77        3.46      2.06 o 
   5  -5   4       27.17       30.88      2.62 o 
   6  -5   4        7.17        9.13      3.72 o 
   7  -5   4       10.77       -6.88      7.76 o 
  -6  -4   4        0.14        2.68      3.12 o 
  -5  -4   4        0.08        0.28      2.34 o 
  -4  -4   4       18.67       24.01      5.05 o 
  -3  -4   4       61.76       55.39      2.50 o 
  -2  -4   4      675.12      764.63     11.88 o 
  -1  -4   4      728.24      708.17     12.92 o 
   0  -4   4     7136.99     7289.19     87.92 o 
   1  -4   4      213.12      192.11      4.12 o 
   2  -4   4     1397.52     1446.97     14.69 o 
   3  -4   4      308.74      292.28      3.92 o 
   4  -4   4       19.67       18.66      1.93 o 
   5  -4   4       88.70       92.14      3.14 o 
   6  -4   4        3.35        2.30      5.63 o 
   7  -4   4        0.33        0.85      3.87 o 
  -6  -3   4        1.19       -1.98      3.65 o 
  -5  -3   4        0.99        0.07      1.90 o 
  -4  -3   4        5.28        4.72      0.77 o 
  -3  -3   4      208.22      216.53      5.63 o 
  -2  -3   4      502.89      544.86      8.79 o 
  -1  -3   4     5132.91     5337.35     95.02 o 
   0  -3   4     2116.28     2060.50     20.50 o 
   1  -3   4      347.50      313.76      3.33 o 
   2  -3   4        7.51        2.21      1.89 o 
   3  -3   4     1230.44     1131.85     12.15 o 
   4  -3   4        2.84        1.01      1.84 o 
   5  -3   4        8.62       11.94      3.13 o 
   6  -3   4        0.11        1.14      3.21 o 
   7  -3   4        5.28       21.58      4.78 o 
  -7  -2   4        0.47       -1.96      4.38 o 
  -6  -2   4        1.96        4.65      3.12 o 
  -5  -2   4        2.35       -1.96      3.53 o 
  -4  -2   4        7.35        7.39      3.18 o 
  -3  -2   4       37.79       38.52      3.07 o 
  -2  -2   4      544.52      537.92      6.45 o 
  -1  -2   4    13936.39    14061.63    187.90 o 
   0  -2   4        2.93        5.87      1.29 o 
   1  -2   4      800.31      748.18      6.29 o 
   2  -2   4      236.99      251.54      2.76 o 
   3  -2   4        1.58        1.59      1.40 o 
   4  -2   4       90.92       90.72      3.61 o 
   5  -2   4       33.60       30.76      3.47 o 
   6  -2   4        3.80        0.33      1.96 o 
   7  -2   4        0.02       -4.18      4.18 o 
  -7  -1   4        5.12        5.85      4.53 o 
  -4  -1   4      206.44      212.47      6.40 o 
  -3  -1   4      230.18      253.98      5.94 o 
  -2  -1   4      107.14      101.90      3.53 o 
  -1  -1   4     7715.62     8258.38     80.73 o 
   0  -1   4        5.95        5.71      0.84 o 
   1  -1   4      141.56      117.87      1.79 o 
   2  -1   4       19.90       27.54      1.39 o 
   3  -1   4      237.27      244.91      6.37 o 
   4  -1   4      147.19      144.86      4.32 o 
   5  -1   4       15.50       14.33      2.37 o 
   6  -1   4        0.12       -0.89      1.80 o 
   7  -1   4        1.86       -2.74      2.74 o 
  -7   0   4       60.01       55.04      7.16 o 
  -4   0   4       34.44       29.48      3.72 o 
  -3   0   4      131.86      139.94      4.44 o 
  -2   0   4     4331.51     4142.28     46.13 o 
  -1   0   4     4198.19     4386.63     38.95 o 
   0   0   4      492.63      491.76      3.92 o 
   1   0   4     1904.68     1788.40     15.89 o 
   2   0   4     1464.78     1483.90     26.30 o 
   3   0   4      175.73      157.59      2.63 o 
   4   0   4        1.46        2.31      1.80 o 
   5   0   4        0.29        3.20      1.70 o 
   6   0   4        1.10        1.54      1.71 o 
   7   0   4       19.81       32.17      4.55 o 
  -6   1   4       16.11       15.30      4.95 o 
  -4   1   4       15.31       20.56      4.08 o 
  -3   1   4      114.18      124.77      3.55 o 
  -2   1   4     1215.22     1092.35     12.92 o 
  -1   1   4     9906.33    10546.79    110.59 o 
   0   1   4     2989.78     3095.45     22.13 o 
   1   1   4     1294.31     1265.68     10.69 o 
   2   1   4        0.00        0.75      0.77 o 
   3   1   4      717.21      703.66      7.13 o 
   4   1   4        1.41        1.25      1.13 o 
   5   1   4        0.20        2.60      1.69 o 
   6   1   4       11.41        7.48      2.13 o 
  -5   2   4        0.99        1.62      3.50 o 
  -4   2   4        0.73        2.46      2.01 o 
  -3   2   4      155.40      172.10      3.37 o 
  -2   2   4       98.98       99.49      4.68 o 
  -1   2   4     5452.02     5461.28     50.47 o 
   0   2   4     5571.31     5647.72     45.35 o 
   1   2   4      232.91      219.55      2.64 o 
   2   2   4     1141.14     1201.33     12.32 o 
   3   2   4      105.70      107.01      3.17 o 
   4   2   4       16.70       19.71      1.94 o 
   5   2   4      193.16      187.89      4.67 o 
   6   2   4        5.82        4.43      1.66 o 
  -5   3   4        0.05        2.25      2.42 o 
  -4   3   4        3.20        7.37      4.26 o 
  -3   3   4       31.96       30.61      2.53 o 
  -2   3   4      369.98      395.33      4.92 o 
  -1   3   4      303.88      302.33      3.82 o 
   0   3   4      831.84      807.60      6.22 o 
   1   3   4       72.87       64.68      1.42 o 
   2   3   4     1980.50     2040.13     17.46 o 
   3   3   4       26.86       30.18      2.96 o 
   4   3   4        0.23        1.19      1.68 o 
   5   3   4       15.93       18.26      2.33 o 
   6   3   4        5.30        3.57      1.63 o 
  -6   4   4        2.94        1.71      3.07 o 
  -5   4   4        2.32        1.44      2.41 o 
  -4   4   4        5.11        5.98      2.90 o 
  -3   4   4        1.79       -1.06      1.67 o 
  -2   4   4      789.56      788.56      8.67 o 
  -1   4   4      889.03      808.03      8.35 o 
   0   4   4        1.08        0.90      1.16 o 
   1   4   4      422.56      447.01      3.83 o 
   2   4   4      979.40      978.44     15.28 o 
   3   4   4       73.46       68.17      9.71 o 
   4   4   4      108.47      118.50      2.98 o 
   5   4   4        0.28       -1.26      1.47 o 
   6   4   4        4.10        2.84      2.29 o 
  -7   5   4        0.83       -0.85      5.09 o 
  -6   5   4        0.18       -0.42      3.06 o 
  -5   5   4        1.44        2.70      3.01 o 
  -4   5   4       43.59       53.94      3.16 o 
  -3   5   4       63.04       54.83      3.43 o 
  -2   5   4      709.21      707.15     12.48 o 
  -1   5   4      463.37      460.17      5.51 o 
   0   5   4        8.85        9.50      1.22 o 
   1   5   4      333.18      325.54      4.93 o 
   2   5   4       34.82       26.93      2.59 o 
   3   5   4      330.44      311.56      5.97 o 
   4   5   4        0.06       -1.06      1.41 o 
   5   5   4        0.07        1.93      1.72 o 
   6   5   4        2.04       -0.77      4.09 o 
  -7   6   4        2.34        1.51      9.38 o 
  -6   6   4        6.09        1.97      3.10 o 
  -5   6   4        1.72        2.65      2.59 o 
  -4   6   4      289.67      295.27     12.88 o 
  -3   6   4      101.28       67.81      2.98 o 
  -2   6   4      102.87      102.44      7.43 o 
  -1   6   4      721.75      750.64     10.24 o 
   0   6   4       39.87       37.86      1.85 o 
   1   6   4       38.45       38.60      2.48 o 
   2   6   4      107.93       99.05      1.74 o 
   3   6   4      216.60      227.87      4.36 o 
   4   6   4        0.01        0.53      2.39 o 
   5   6   4        5.13        2.53      1.51 o 
   6   6   4        0.30       15.54     11.32 o 
  -7   7   4        2.78        3.07      3.76 o 
  -6   7   4        4.21        3.75      4.63 o 
  -5   7   4       46.69       56.13      8.32 o 
  -4   7   4       39.91       37.39      3.37 o 
  -3   7   4      126.48      132.38      3.90 o 
  -2   7   4      762.00      776.40     10.41 o 
  -1   7   4      114.88      123.77      3.66 o 
   0   7   4      247.49      240.82      4.19 o 
   1   7   4       25.42       30.93      6.18 o 
   2   7   4       74.65       81.74      2.35 o 
   3   7   4       62.65       56.30      6.59 o 
   4   7   4        8.62       12.13      3.07 o 
   5   7   4        1.24        1.64      1.38 o 
  -6   8   4       40.43       45.75      4.51 o 
  -5   8   4       83.41       85.24      5.70 o 
  -4   8   4      160.92      172.69      9.01 o 
  -3   8   4        3.50        5.00      2.51 o 
  -2   8   4      364.17      455.69     10.69 o 
  -1   8   4      163.17      164.68      3.77 o 
   0   8   4       59.30       68.77      2.20 o 
   1   8   4       28.00       28.29      1.78 o 
   2   8   4      442.37      440.64      7.88 o 
   3   8   4        0.86        0.58      1.55 o 
   4   8   4        0.04       -1.31      2.93 o 
   5   8   4        0.25        4.37      3.33 o 
  -6   9   4       39.04       34.50      7.67 o 
  -5   9   4        6.39        9.84      3.38 o 
  -4   9   4       17.51       22.26      3.86 o 
  -3   9   4       97.30       92.64      5.46 o 
  -2   9   4      269.05      278.70      6.20 o 
  -1   9   4        4.04        8.54      2.34 o 
   0   9   4       99.14      101.49      5.29 o 
   1   9   4        2.85        4.62      2.06 o 
   2   9   4      449.07      486.45      6.89 o 
   3   9   4      241.34      246.07      9.27 o 
   4   9   4        0.10       -0.34      2.99 o 
   5   9   4        2.67        1.28      2.96 o 
  -6  10   4        5.14        4.31      3.98 o 
  -5  10   4        0.19       -1.26      5.23 o 
  -4  10   4        1.18        0.72      2.60 o 
  -3  10   4        4.29        4.79      4.71 o 
  -2  10   4       16.78        9.19      3.48 o 
  -1  10   4        3.96        4.71      4.69 o 
   0  10   4      138.12      159.62      4.26 o 
   1  10   4        5.89        4.73      1.80 o 
   2  10   4        0.06        1.45      1.60 o 
   3  10   4       41.14       53.96      3.47 o 
   4  10   4        0.09        1.22      3.30 o 
   5  10   4        0.28        2.02      4.05 o 
  -6  11   4        0.45       -1.36      3.58 o 
  -5  11   4        0.27        5.83      3.37 o 
  -4  11   4       29.52       36.56      3.76 o 
  -3  11   4        3.90        3.28      2.76 o 
  -2  11   4        6.03        3.33      2.73 o 
  -1  11   4        4.02        2.62      2.46 o 
   0  11   4       30.49       28.86      3.24 o 
   1  11   4      104.15      101.97      3.30 o 
   2  11   4      138.78      122.25      3.86 o 
   3  11   4       14.11       10.43      1.92 o 
   4  11   4        1.81        1.56      6.17 o 
  -6  12   4        0.05        1.23      4.37 o 
  -5  12   4        0.45        1.14      4.14 o 
  -4  12   4       15.99       19.63      3.62 o 
  -3  12   4        0.30       -0.10      2.67 o 
  -2  12   4       33.91       38.70      3.46 o 
  -1  12   4        6.15        1.22      1.97 o 
   0  12   4        4.94        2.02      2.17 o 
   1  12   4      202.48      197.72      4.42 o 
   2  12   4       69.71       66.17      2.73 o 
   3  12   4        1.92        3.61      1.97 o 
   4  12   4        2.04        9.78      4.38 o 
  -5  13   4        2.45        8.11      4.90 o 
  -4  13   4        2.40        3.19      3.94 o 
  -3  13   4       48.31       62.75     11.26 o 
  -2  13   4       91.00       73.65      5.02 o 
  -1  13   4       47.81       43.85      3.16 o 
   0  13   4        5.41        2.25      2.01 o 
   1  13   4       79.17       72.61      3.46 o 
   2  13   4       16.74       17.43      2.28 o 
   3  13   4        0.18       -0.64      1.79 o 
   4  13   4        0.08        3.04      4.44 o 
  -5  14   4       14.38       20.21      4.46 o 
  -4  14   4       42.64       52.17      9.57 o 
  -3  14   4        5.77        4.21      3.34 o 
  -2  14   4       43.48       39.89      3.87 o 
  -1  14   4       26.80       25.56      4.64 o 
   0  14   4       20.18       21.18      7.83 o 
   1  14   4       12.90        9.71      4.95 o 
   2  14   4        0.09       -1.88      1.99 o 
   3  14   4       13.44       13.12      3.20 o 
  -5  15   4        0.62       -1.89      3.88 o 
  -4  15   4        5.83        5.45      3.84 o 
  -3  15   4       38.76       38.68      5.65 o 
  -2  15   4        3.37        0.69      6.41 o 
  -1  15   4        5.10        4.78      2.80 o 
   0  15   4        0.05       -2.08      2.93 o 
   1  15   4        1.11        1.41      2.16 o 
   2  15   4        0.11       -1.59      2.74 o 
   3  15   4        9.63        8.42      2.50 o 
  -4  16   4        7.71        9.83      4.26 o 
  -3  16   4       17.71       12.75      6.98 o 
  -2  16   4        0.25        0.31      2.96 o 
  -1  16   4        0.46       -0.47      2.63 o 
   0  16   4       14.87       18.53      5.84 o 
   1  16   4        1.23        1.01      2.29 o 
   2  16   4        7.70        5.22      2.59 o 
  -4  17   4        2.98        0.68      3.80 o 
  -3  17   4       14.10       14.03      5.42 o 
  -2  17   4        1.46       -0.92      3.02 o 
  -1  17   4        9.78        7.89      2.86 o 
   0  17   4        4.14        2.53      2.53 o 
   1  17   4        0.61        2.68      2.86 o 
  -3  18   4        8.96       12.11      5.55 o 
  -2  18   4        1.42        1.07      2.82 o 
  -1  18   4        0.24       -2.08      3.09 o 
   0  18   4        0.91        1.17      3.57 o 
   0 -20   5        0.15        3.48      4.02 o 
   1 -20   5        0.02       -1.14      4.61 o 
   2 -20   5        0.46        3.01      3.95 o 
   3 -20   5       10.37        6.84      4.23 o 
  -1 -19   5        3.84       -0.50      3.20 o 
   0 -19   5        1.35        7.06      4.95 o 
   1 -19   5       18.07       23.79      4.42 o 
   2 -19   5        0.15        0.80      4.41 o 
   3 -19   5        7.67        4.76      3.87 o 
   4 -19   5        3.53        4.77      4.92 o 
  -2 -18   5        0.74        3.36      3.89 o 
  -1 -18   5        1.71       -2.32      2.32 o 
   0 -18   5        9.71        8.48      4.57 o 
   1 -18   5        4.45        5.80      4.59 o 
   2 -18   5        0.48        3.07      3.47 o 
   3 -18   5        2.19        0.54      3.21 o 
   4 -18   5        0.01        0.48      4.29 o 
  -3 -17   5       53.31       56.58      5.53 o 
  -2 -17   5        0.19        0.13      1.63 o 
  -1 -17   5        5.63        6.90      2.25 o 
   0 -17   5        0.50       -1.10      3.20 o 
   1 -17   5        0.40       -0.92      3.34 o 
   2 -17   5        2.32       -0.84      3.94 o 
   3 -17   5        2.50        6.35      3.48 o 
   4 -17   5        0.20       -3.37      3.37 o 
   5 -17   5        4.07        1.27      4.25 o 
  -3 -16   5       53.82       64.87      5.33 o 
  -2 -16   5        4.23        2.87      2.62 o 
  -1 -16   5        3.36        1.09      3.05 o 
   0 -16   5        0.07        2.91      3.10 o 
   1 -16   5        1.03        2.83      3.11 o 
   2 -16   5       70.41       68.00      4.62 o 
   3 -16   5        8.01        9.68      4.18 o 
   4 -16   5        1.53        0.40      2.89 o 
   5 -16   5        0.67       -1.65      4.35 o 
  -4 -15   5        5.28        1.19      5.60 o 
  -3 -15   5        0.05        1.24      3.95 o 
  -2 -15   5       12.73        8.26      2.72 o 
  -1 -15   5       17.39       14.17      5.44 o 
   0 -15   5        4.09        5.25      5.26 o 
   1 -15   5        4.35        2.78      3.75 o 
   2 -15   5       62.97       69.37      7.30 o 
   3 -15   5       66.17       69.17      4.28 o 
   4 -15   5       11.07       13.62      4.14 o 
   5 -15   5        3.85        4.18      3.28 o 
  -4 -14   5        2.12        7.82      5.77 o 
  -3 -14   5        3.37       -1.54      3.17 o 
  -2 -14   5        0.11        0.25      2.42 o 
  -1 -14   5        4.42        4.39      3.62 o 
   0 -14   5        0.04       -0.51      2.56 o 
   1 -14   5      254.82      253.51      6.35 o 
   2 -14   5      293.70      273.57      7.71 o 
   3 -14   5      114.53      109.53      4.57 o 
   4 -14   5       19.13       22.29      6.35 o 
   5 -14   5        0.21        3.94      3.07 o 
   6 -14   5        2.83        2.82      4.06 o 
  -4 -13   5        6.44        5.77      8.84 o 
  -3 -13   5       33.41       42.02      5.97 o 
  -2 -13   5        3.19        3.37      1.22 o 
  -1 -13   5        5.46        5.89      3.64 o 
   0 -13   5       44.99       49.86      3.68 o 
   1 -13   5      137.84      126.97     18.82 o 
   2 -13   5       53.97       71.59      5.04 o 
   3 -13   5        5.99       10.21      2.94 o 
   4 -13   5        1.67       -1.73      3.19 o 
   5 -13   5        0.00       -3.35      3.46 o 
   6 -13   5        0.67        1.75      3.15 o 
  -5 -12   5        1.22       -2.53      5.35 o 
  -4 -12   5        1.00       -3.35      4.80 o 
  -3 -12   5      116.11      114.29     11.57 o 
  -2 -12   5        6.53        6.68      1.16 o 
  -1 -12   5        0.02        2.92      3.25 o 
   0 -12   5      266.64      268.92      5.68 o 
   1 -12   5       15.45       16.48      3.61 o 
   2 -12   5       21.44       15.25      3.12 o 
   3 -12   5       50.36       54.67      9.58 o 
   4 -12   5       35.29       49.04      4.58 o 
   5 -12   5        4.82        0.61      2.53 o 
   6 -12   5        2.43        3.18      3.06 o 
  -5 -11   5        1.33        2.77      6.28 o 
  -4 -11   5        9.91        9.89      4.89 o 
  -3 -11   5       88.34       85.10      6.17 o 
  -2 -11   5        0.01        0.72      1.36 o 
  -1 -11   5       57.27       61.67      4.22 o 
   0 -11   5       21.45       18.95      2.66 o 
   1 -11   5      118.28      106.16      3.71 o 
   2 -11   5      339.16      308.49      6.58 o 
   3 -11   5       16.70       15.26      3.31 o 
   4 -11   5       56.31       59.15      3.36 o 
   5 -11   5        3.90       -2.97      3.38 o 
   6 -11   5        6.79        4.57      3.00 o 
  -5 -10   5        0.00        0.94      3.01 o 
  -4 -10   5        2.68        0.85      6.82 o 
  -3 -10   5       10.18        9.44      4.09 o 
  -2 -10   5       48.60       53.60      1.85 o 
  -1 -10   5      388.67      402.48      6.41 o 
   0 -10   5        0.14       -1.87      2.29 o 
   1 -10   5      157.94      155.46      7.29 o 
   2 -10   5        0.18        1.10      2.02 o 
   3 -10   5      142.57      147.64     10.32 o 
   4 -10   5       12.77       22.80      6.40 o 
   5 -10   5        5.55        7.67      3.09 o 
   6 -10   5       32.54       25.24      9.52 o 
  -5  -9   5        3.60       -0.14      3.42 o 
  -4  -9   5       30.24       30.73      5.20 o 
  -3  -9   5       89.41       89.36      5.60 o 
  -2  -9   5       16.55       16.39      0.81 o 
  -1  -9   5      108.64      126.18      3.51 o 
   0  -9   5      201.32      194.33      3.84 o 
   1  -9   5       16.89       20.85      2.67 o 
   2  -9   5        0.02        0.40      2.97 o 
   3  -9   5       49.68       50.49      2.70 o 
   4  -9   5       52.46       58.51      5.09 o 
   5  -9   5       35.61       38.48      4.85 o 
   6  -9   5       15.96       13.20      5.73 o 
  -6  -8   5        6.44        7.48      3.79 o 
  -5  -8   5        1.40        0.54      4.53 o 
  -4  -8   5        3.07        2.25      3.81 o 
  -3  -8   5      193.07      174.09     10.60 o 
  -2  -8   5      165.17      151.48      1.88 o 
  -1  -8   5       19.12       16.76      2.41 o 
   0  -8   5       43.11       40.33      2.21 o 
   1  -8   5      100.41      107.24      4.52 o 
   2  -8   5      431.08      432.77      5.72 o 
   3  -8   5       58.19       70.79      5.26 o 
   4  -8   5       20.75       26.52      8.88 o 
   5  -8   5        2.76        2.01      2.77 o 
   6  -8   5        2.57        0.73      4.08 o 
   7  -8   5       10.95        5.92      3.87 o 
  -6  -7   5        1.91        4.41      4.34 o 
  -5  -7   5        4.43        8.95      3.26 o 
  -4  -7   5      118.90      122.31      6.20 o 
  -3  -7   5      416.84      448.42     13.99 o 
  -2  -7   5       48.53       43.95     17.26 o 
  -1  -7   5      247.10      246.55      4.88 o 
   0  -7   5        0.02        0.15      1.33 o 
   1  -7   5       19.06       20.46      1.82 o 
   2  -7   5     1533.63     1614.96     24.11 o 
   3  -7   5       22.37       24.37      1.99 o 
   4  -7   5      183.66      189.41      5.57 o 
   5  -7   5      128.33      128.31      3.82 o 
   6  -7   5        0.83        3.22      2.42 o 
   7  -7   5        6.99        4.95      4.69 o 
  -6  -6   5        0.80       -2.76      4.00 o 
  -5  -6   5       13.81       17.37      5.67 o 
  -4  -6   5       99.28      117.11      9.88 o 
  -3  -6   5      198.16      221.54      6.57 o 
  -2  -6   5      317.25      335.77      6.97 o 
  -1  -6   5      567.63      550.15      6.40 o 
   0  -6   5       56.03       64.79      2.23 o 
   1  -6   5      214.82      206.68      3.17 o 
   2  -6   5      301.01      323.54      4.85 o 
   3  -6   5      154.76      149.92      3.49 o 
   4  -6   5      208.72      215.26      4.75 o 
   5  -6   5      255.46      253.55      4.94 o 
   6  -6   5        1.97       -0.41      2.14 o 
   7  -6   5        0.48       -1.65      4.12 o 
  -6  -5   5        4.15        1.92      3.87 o 
  -5  -5   5       18.33       22.18      4.11 o 
  -4  -5   5      197.87      218.11     12.95 o 
  -3  -5   5       69.35       41.88      6.25 o 
  -2  -5   5      102.67      100.02      6.20 o 
  -1  -5   5        5.83        6.11      2.02 o 
   0  -5   5      435.67      418.93      4.77 o 
   1  -5   5      542.66      498.76      6.61 o 
   2  -5   5        0.46        2.35      1.22 o 
   3  -5   5      139.32      144.15      2.67 o 
   4  -5   5       19.39       21.03      3.90 o 
   5  -5   5        8.52        8.42      2.16 o 
   6  -5   5        0.07       -1.14      5.46 o 
   7  -5   5        0.11        4.04      4.18 o 
  -6  -4   5        0.27       -3.78      3.92 o 
  -5  -4   5        8.67        2.85      2.65 o 
  -4  -4   5       28.96       44.75      6.27 o 
  -3  -4   5      270.85      240.92      8.05 o 
  -2  -4   5       19.55       25.45      2.76 o 
  -1  -4   5     1081.49     1020.44      7.80 o 
   0  -4   5     1302.06     1228.25     12.37 o 
   1  -4   5      356.97      346.91      5.83 o 
   2  -4   5        1.32        3.77      1.33 o 
   3  -4   5       27.08       29.71      3.34 o 
   4  -4   5        5.21        5.84      2.01 o 
   5  -4   5       18.56       17.70      2.60 o 
   6  -4   5        0.60        6.82      3.44 o 
   7  -4   5        2.37        2.67      4.07 o 
  -6  -3   5        0.27        4.19      3.94 o 
  -5  -3   5       10.89       10.51      1.21 o 
  -4  -3   5        0.03        0.90      1.00 o 
  -3  -3   5      164.63      154.04      4.64 o 
  -2  -3   5       12.14       10.60      1.34 o 
  -1  -3   5     4049.68     4194.41    143.96 o 
   0  -3   5       20.15       20.51      1.48 o 
   1  -3   5       11.49        9.89      1.10 o 
   2  -3   5     2743.12     3044.77     30.82 o 
   3  -3   5      203.12      173.03      4.08 o 
   4  -3   5       54.64       56.27      2.51 o 
   5  -3   5        9.08        5.03      4.86 o 
   6  -3   5        0.92        1.79      3.07 o 
   7  -3   5        0.30       -3.84      6.82 o 
  -7  -2   5        0.50        1.14      8.91 o 
  -6  -2   5        1.55        1.41      3.75 o 
  -5  -2   5        0.00        2.27      3.53 o 
  -4  -2   5       77.18       82.96      4.80 o 
  -3  -2   5      374.67      373.10      3.87 o 
  -2  -2   5      968.81      969.42     15.00 o 
  -1  -2   5     3862.18     4054.87     43.03 o 
   0  -2   5      292.12      290.91      2.64 o 
   1  -2   5       82.45       70.70      1.27 o 
   2  -2   5     1320.86     1355.20     12.34 o 
   3  -2   5       41.02       43.06      4.07 o 
   4  -2   5        1.25        3.18      2.08 o 
   5  -2   5       70.62      101.87      7.14 o 
   6  -2   5        1.63        1.55      2.99 o 
   7  -2   5        0.84       -0.97      2.50 o 
  -7  -1   5        0.03       -1.85      4.98 o 
  -5  -1   5        1.18        7.25      3.90 o 
  -4  -1   5      133.87      133.68      5.54 o 
  -3  -1   5      564.78      575.39     10.04 o 
  -2  -1   5      141.05      160.02      3.70 o 
  -1  -1   5     2840.22     3024.32     26.85 o 
   0  -1   5       67.31       66.00      2.48 o 
   1  -1   5        4.46        6.01      1.52 o 
   2  -1   5     2748.55     3023.27     31.12 o 
   3  -1   5      174.27      189.75      3.67 o 
   4  -1   5        7.37        6.13      1.58 o 
   5  -1   5      183.87      191.14      5.30 o 
   6  -1   5        0.84       -0.38      2.02 o 
   7  -1   5       11.70       19.83      3.97 o 
  -7   0   5        3.90        9.84      5.71 o 
  -4   0   5       10.65       12.20      3.30 o 
  -3   0   5       42.62       45.23      3.27 o 
  -2   0   5      414.22      472.91      5.63 o 
  -1   0   5     5656.38     5941.00     48.22 o 
   0   0   5      827.48      818.36      6.22 o 
   1   0   5      307.92      281.98      4.01 o 
   2   0   5      366.83      406.84      4.58 o 
   3   0   5        0.03        0.93      1.09 o 
   4   0   5       73.35       67.62      2.22 o 
   5   0   5        0.17        1.04      1.35 o 
   6   0   5        0.30       -0.99      2.09 o 
  -6   1   5        0.03       -2.50      4.32 o 
  -4   1   5        8.40        6.62      2.43 o 
  -3   1   5     1046.86     1075.70     30.88 o 
  -2   1   5      548.08      532.40      6.03 o 
  -1   1   5     6946.90     7338.93     72.24 o 
   0   1   5      237.72      219.90      2.38 o 
   1   1   5      614.70      596.07      3.95 o 
   2   1   5        7.16        5.74      0.96 o 
   3   1   5       34.15       29.07      1.54 o 
   4   1   5       33.77       44.32      4.91 o 
   5   1   5       27.69       28.47      2.01 o 
   6   1   5        0.94       -0.31      1.59 o 
  -5   2   5        0.87        2.81      3.58 o 
  -4   2   5       78.58       75.72      3.20 o 
  -3   2   5      531.59      545.03      6.83 o 
  -2   2   5        0.05       -1.34      1.37 o 
  -1   2   5     1781.59     1714.70     13.86 o 
   0   2   5      425.80      370.50      3.71 o 
   1   2   5      169.41      155.78      2.63 o 
   2   2   5      147.28      157.54      2.45 o 
   3   2   5        8.02       10.93      1.20 o 
   4   2   5        8.22        9.62      1.33 o 
   5   2   5      123.79      111.93      2.54 o 
   6   2   5       14.76        9.66      1.95 o 
  -5   3   5        0.00       -1.34      2.40 o 
  -4   3   5        0.09        1.90      2.67 o 
  -3   3   5      113.52       88.62      2.85 o 
  -2   3   5      285.71      275.29      4.90 o 
  -1   3   5       58.80       61.56      2.11 o 
   0   3   5      281.92      276.70      3.64 o 
   1   3   5       93.66      107.44      1.74 o 
   2   3   5      684.37      671.69      6.87 o 
   3   3   5        0.01        1.20      0.96 o 
   4   3   5        0.55       -0.44      1.33 o 
   5   3   5        2.09        1.60      1.48 o 
   6   3   5        0.23        0.92      1.86 o 
  -6   4   5        2.54        5.70      3.24 o 
  -5   4   5        4.67        2.83      2.50 o 
  -4   4   5        0.80        3.22      2.84 o 
  -3   4   5       40.81       27.99      5.40 o 
  -2   4   5      205.34      232.90      3.70 o 
  -1   4   5      355.83      351.26      3.97 o 
   0   4   5      140.61      131.43      2.18 o 
   1   4   5      452.44      458.64      5.56 o 
   2   4   5      319.47      295.98      3.09 o 
   3   4   5       32.55       31.73      1.95 o 
   4   4   5       46.88       42.59      2.37 o 
   5   4   5        1.84        2.22      1.39 o 
   6   4   5        0.35        0.65      1.51 o 
  -7   5   5        3.20        2.79      5.43 o 
  -6   5   5        0.04        1.47      3.03 o 
  -5   5   5        0.51        4.29      2.70 o 
  -4   5   5       58.09       53.83      3.30 o 
  -3   5   5       21.84       14.80      2.21 o 
  -2   5   5      109.29      137.50      3.30 o 
  -1   5   5      132.46      139.35      4.05 o 
   0   5   5       45.56       55.34      2.84 o 
   1   5   5      325.48      326.72      2.94 o 
   2   5   5       15.24       25.31      1.80 o 
   3   5   5        0.09        2.72      3.33 o 
   4   5   5        8.50       10.66      1.41 o 
   5   5   5        3.26        4.24      1.77 o 
   6   5   5        3.99        4.95      2.59 o 
  -7   6   5        4.22        9.15     10.58 o 
  -6   6   5        5.37        1.98      3.16 o 
  -5   6   5        3.26       -2.75      3.32 o 
  -4   6   5      180.95      185.73      4.98 o 
  -3   6   5        8.56       23.01      2.53 o 
  -2   6   5      671.38      737.82      9.71 o 
  -1   6   5       15.89       13.94      1.73 o 
   0   6   5       27.78       28.53      1.51 o 
   1   6   5       53.18       54.92      2.44 o 
   2   6   5        4.16        3.72      1.09 o 
   3   6   5        1.64        1.48      1.25 o 
   4   6   5       13.20       12.59      2.33 o 
   5   6   5        7.09        6.85      1.70 o 
   6   6   5        4.14        0.38      2.35 o 
  -6   7   5        4.78        3.24      4.19 o 
  -5   7   5       96.91      108.23      4.80 o 
  -4   7   5       45.81       62.46      6.60 o 
  -3   7   5       96.90      107.23      6.31 o 
  -2   7   5      146.63      118.84      3.43 o 
  -1   7   5       19.23       23.97      2.25 o 
   0   7   5       71.65       80.99      2.15 o 
   1   7   5      199.55      204.19      4.34 o 
   2   7   5      482.22      427.12      5.65 o 
   3   7   5        9.40        8.78      1.46 o 
   4   7   5        5.94        3.70      1.75 o 
   5   7   5        0.05       -0.42      1.50 o 
  -6   8   5       12.42       21.26      4.10 o 
  -5   8   5      111.65      119.55      6.19 o 
  -4   8   5       93.86       97.64      4.28 o 
  -3   8   5        2.07        0.00      2.18 o 
  -2   8   5       26.42       36.35      6.75 o 
  -1   8   5      581.54      623.29      7.57 o 
   0   8   5      159.10      170.21      3.44 o 
   1   8   5       80.06       82.98      2.27 o 
   2   8   5       27.26       28.66      2.13 o 
   3   8   5        1.60       -0.79      1.65 o 
   4   8   5        5.42        6.34      3.24 o 
   5   8   5        3.10        4.63      2.50 o 
  -6   9   5       11.33       12.65      6.82 o 
  -5   9   5       18.19       18.81      5.86 o 
  -4   9   5       32.34       41.10      7.02 o 
  -3   9   5      175.14      162.82      7.80 o 
  -2   9   5       50.48       62.58      3.94 o 
  -1   9   5       99.40       92.40      8.00 o 
   0   9   5       63.91       64.61      4.27 o 
   1   9   5      147.27      142.69      3.01 o 
   2   9   5      100.29      102.24      4.30 o 
   3   9   5       10.72       12.85      2.09 o 
   4   9   5        9.01        4.38      5.69 o 
   5   9   5        3.61        5.87      2.57 o 
  -6  10   5        0.03        0.83      3.44 o 
  -5  10   5        8.31       13.64      4.28 o 
  -4  10   5        5.14        6.50      2.99 o 
  -3  10   5       30.87       26.17      3.81 o 
  -2  10   5       13.89       30.27      9.55 o 
  -1  10   5        0.39        0.32      2.00 o 
   0  10   5       93.95      101.41      4.01 o 
   1  10   5       14.84       16.45      2.09 o 
   2  10   5        7.69        5.72      2.68 o 
   3  10   5        5.97        1.40      2.12 o 
   4  10   5        0.58        0.91      3.27 o 
  -6  11   5        2.83        0.48      3.92 o 
  -5  11   5        0.46       -0.66      3.06 o 
  -4  11   5       65.84       77.76      6.88 o 
  -3  11   5       67.47       57.96      3.79 o 
  -2  11   5       35.79       51.19      4.35 o 
  -1  11   5        0.87       -1.19      1.94 o 
   0  11   5       22.72       17.35      2.27 o 
   1  11   5       94.05      104.87      5.66 o 
   2  11   5       22.16       21.97      2.45 o 
   3  11   5        7.39        3.79      2.13 o 
   4  11   5        0.16       -3.87      3.87 o 
  -6  12   5        0.09        0.42      6.39 o 
  -5  12   5        0.72        2.52      3.40 o 
  -4  12   5       15.11       19.68      3.71 o 
  -3  12   5       26.68       31.13      3.58 o 
  -2  12   5        1.94        2.23      4.63 o 
  -1  12   5        3.70        4.48      2.08 o 
   0  12   5        0.15       -1.91      2.18 o 
   1  12   5       19.40       21.60      2.35 o 
   2  12   5       59.35       70.20      3.21 o 
   3  12   5        2.37        1.56      1.85 o 
   4  12   5        2.75        3.50      4.09 o 
  -5  13   5        5.09        4.72      4.85 o 
  -4  13   5        0.32        4.12      3.95 o 
  -3  13   5       52.96       60.02      4.49 o 
  -2  13   5        4.94        3.31      2.87 o 
  -1  13   5       20.97       20.68      4.08 o 
   0  13   5       27.58       26.24      3.40 o 
   1  13   5       42.53       42.63      2.67 o 
   2  13   5       38.98       44.74      2.63 o 
   3  13   5        7.09        5.68      2.01 o 
  -5  14   5        1.48       -1.32      3.69 o 
  -4  14   5       12.89       17.97      4.04 o 
  -3  14   5        2.49        4.70      3.65 o 
  -2  14   5       27.87       22.01      4.82 o 
  -1  14   5        4.95        4.34      2.67 o 
   0  14   5        5.26        2.97      2.17 o 
   1  14   5        2.05        1.46      3.65 o 
   2  14   5        1.82        5.72      3.53 o 
   3  14   5        2.45        4.04      2.26 o 
  -4  15   5       16.90       12.44      5.22 o 
  -3  15   5       14.45       14.52      3.87 o 
  -2  15   5        8.47        3.55      3.35 o 
  -1  15   5        9.12        9.40      3.48 o 
   0  15   5        0.44       -2.21      2.60 o 
   1  15   5       39.00       37.86      3.02 o 
   2  15   5        5.08        8.13      2.80 o 
  -4  16   5       18.08       28.65      6.37 o 
  -3  16   5        5.23        3.67      4.29 o 
  -2  16   5        0.81        1.19      2.56 o 
  -1  16   5        1.10        3.91      2.86 o 
   0  16   5        9.91       11.65      3.17 o 
   1  16   5        5.15        7.75      3.07 o 
   2  16   5        0.83       -2.44      3.17 o 
  -3  17   5       43.75       32.35     10.76 o 
  -2  17   5        2.69        4.12      2.89 o 
  -1  17   5        9.30        1.37      2.61 o 
   0  17   5        1.60        8.68      4.47 o 
   1  17   5        3.61        3.60      3.37 o 
  -2  18   5        2.42        2.02      3.35 o 
  -1  18   5        2.40        2.06      2.76 o 
   0 -20   6        0.97       -1.69      3.90 o 
   1 -20   6        0.03       -4.07      4.07 o 
   2 -20   6        6.30        7.15      4.15 o 
   3 -20   6       11.62        5.31      4.97 o 
  -1 -19   6        0.76        2.35      2.41 o 
   0 -19   6        0.12       -1.80      4.52 o 
   1 -19   6        1.13        0.81      3.38 o 
   2 -19   6        5.17        7.53      3.88 o 
   3 -19   6        0.37        0.88      4.26 o 
   4 -19   6        3.91        4.86      4.87 o 
  -2 -18   6        0.04        4.53      6.91 o 
  -1 -18   6        0.55       -2.31      2.31 o 
   0 -18   6        7.41        0.89      4.21 o 
   1 -18   6       56.66       48.71      4.61 o 
   2 -18   6       27.75       37.77      4.35 o 
   3 -18   6        1.29        0.66      5.36 o 
   4 -18   6        1.17       -0.25      5.48 o 
  -3 -17   6        8.49       -2.39      9.82 o 
  -2 -17   6        0.05       -0.12      2.04 o 
  -1 -17   6        0.07        0.38      3.57 o 
   0 -17   6        1.29       -0.42      3.82 o 
   1 -17   6       10.34        4.64      3.38 o 
   2 -17   6       14.92       15.91      7.08 o 
   3 -17   6        5.69        4.79      4.13 o 
   4 -17   6        4.16        2.64      4.02 o 
   5 -17   6        7.39        5.75      4.71 o 
  -3 -16   6        2.83        3.99      3.87 o 
  -2 -16   6        4.61        2.00      1.47 o 
  -1 -16   6        0.45        5.59      3.34 o 
   0 -16   6        0.03        5.22      3.82 o 
   1 -16   6        4.74        9.10      3.93 o 
   2 -16   6      209.09      204.84      7.17 o 
   3 -16   6       41.00       50.81      7.66 o 
   4 -16   6        0.02        1.94      3.05 o 
   5 -16   6        2.34        1.53      3.77 o 
  -4 -15   6       28.33       34.00      7.48 o 
  -3 -15   6        5.85        3.90      5.20 o 
  -2 -15   6       21.88       23.78      2.94 o 
  -1 -15   6        1.81        1.15      4.15 o 
   0 -15   6        0.21        3.84      2.95 o 
   1 -15   6      190.54      184.01     13.43 o 
   2 -15   6        6.48        7.15      3.81 o 
   3 -15   6       40.40       49.25      3.87 o 
   4 -15   6       11.78       13.30      3.34 o 
   5 -15   6        1.34        2.59      3.13 o 
  -4 -14   6       25.29       48.85      7.05 o 
  -3 -14   6        2.68        4.66      5.00 o 
  -2 -14   6        1.39       -1.21      1.77 o 
  -1 -14   6        8.24        8.02      3.04 o 
   0 -14   6        8.43        9.08      3.04 o 
   1 -14   6        6.42        6.57      4.09 o 
   2 -14   6        1.56        2.89      3.46 o 
   3 -14   6       13.72       13.63      3.55 o 
   4 -14   6        1.02        3.69      2.86 o 
   5 -14   6        0.40       -1.46      4.73 o 
   6 -14   6       10.64        6.80      3.55 o 
  -4 -13   6        0.51        3.44      5.09 o 
  -3 -13   6        3.79        9.98      5.00 o 
  -2 -13   6        5.75        5.63      1.21 o 
  -1 -13   6        5.24        5.19      3.34 o 
   0 -13   6        2.28        1.25      4.47 o 
   1 -13   6      599.22      581.42     12.14 o 
   2 -13   6      443.08      411.71      8.85 o 
   3 -13   6       17.92       25.25      9.70 o 
   4 -13   6        6.43       10.11      3.62 o 
   5 -13   6        3.76        1.95      3.11 o 
   6 -13   6        6.20        5.20      3.26 o 
  -5 -12   6        2.14        2.76      9.38 o 
  -4 -12   6        2.39        4.95      4.95 o 
  -3 -12   6       47.98       38.75      5.54 o 
  -2 -12   6        8.95        9.33      1.14 o 
  -1 -12   6        1.31        3.39      3.07 o 
   0 -12   6       13.33       16.57      2.90 o 
   1 -12   6        8.31        7.81      2.68 o 
   2 -12   6      807.93      764.97     14.29 o 
   3 -12   6       81.53       76.13      4.31 o 
   4 -12   6        0.32        1.22      2.34 o 
   5 -12   6        0.00       -1.64      2.54 o 
   6 -12   6        9.51        6.46      3.70 o 
  -5 -11   6        0.44        0.02      3.05 o 
  -4 -11   6       15.73       18.88      5.40 o 
  -3 -11   6       17.08       12.99      4.55 o 
  -2 -11   6        0.00        0.34      1.30 o 
  -1 -11   6       33.33       32.66      2.93 o 
   0 -11   6       44.43       47.45      3.08 o 
   1 -11   6       37.13       42.85      5.07 o 
   2 -11   6      238.78      232.44      9.01 o 
   3 -11   6       15.82       13.19      2.58 o 
   4 -11   6       29.45       31.89      3.39 o 
   5 -11   6        1.07        2.24      2.89 o 
   6 -11   6        0.15       -1.22      2.76 o 
  -5 -10   6        0.17       -1.00      3.15 o 
  -4 -10   6       28.41       30.85      5.46 o 
  -3 -10   6       30.97       30.39      4.80 o 
  -2 -10   6       16.70       16.36      1.47 o 
  -1 -10   6      227.18      232.72      7.76 o 
   0 -10   6       23.00       24.54      2.44 o 
   1 -10   6      691.18      648.37      9.34 o 
   2 -10   6      165.04      165.12      4.68 o 
   3 -10   6       26.66       31.35      2.59 o 
   4 -10   6       10.88       12.08      2.93 o 
   5 -10   6       47.26       50.46      4.59 o 
   6 -10   6        1.82        0.77      2.59 o 
  -5  -9   6        0.01       -1.73      3.69 o 
  -4  -9   6       80.65       72.59      9.98 o 
  -3  -9   6        0.43        6.25      3.90 o 
  -2  -9   6        0.18        0.01      0.82 o 
  -1  -9   6       21.63       22.38      2.31 o 
   0  -9   6       92.00       82.17      6.21 o 
   1  -9   6      103.95      116.54      5.36 o 
   2  -9   6       22.03       20.07      2.14 o 
   3  -9   6       46.76       43.42      2.94 o 
   4  -9   6       40.02       43.70      2.75 o 
   5  -9   6       51.34       45.35      3.08 o 
   6  -9   6        0.28       -0.86      2.83 o 
  -6  -8   6        1.02        0.52      3.33 o 
  -5  -8   6       11.68        6.20      5.97 o 
  -4  -8   6        2.31       -3.92      3.92 o 
  -3  -8   6      283.87      276.61      8.27 o 
  -2  -8   6      142.75      143.96      1.46 o 
  -1  -8   6        0.57        2.75      1.74 o 
   0  -8   6       30.58       29.76      2.03 o 
   1  -8   6        0.36        1.02      1.81 o 
   2  -8   6     1385.52     1441.50     15.45 o 
   3  -8   6       15.65       21.62      2.60 o 
   4  -8   6      125.05      116.86      4.21 o 
   5  -8   6        3.77        2.61      2.30 o 
   6  -8   6        2.57        0.96      2.34 o 
  -6  -7   6        2.49       -0.44      3.28 o 
  -5  -7   6       22.82       31.64      3.84 o 
  -4  -7   6      233.50      250.57      5.81 o 
  -3  -7   6       54.81       55.38      4.61 o 
  -2  -7   6        1.51        5.71      2.76 o 
  -1  -7   6       61.04       69.63      5.62 o 
   0  -7   6       14.04       14.02      1.67 o 
   1  -7   6      347.05      358.02      5.29 o 
   2  -7   6       45.62       59.30      3.88 o 
   3  -7   6       38.19       42.62      2.63 o 
   4  -7   6      176.42      186.15      9.71 o 
   5  -7   6       93.36       95.95      7.38 o 
   6  -7   6        6.92        6.21      3.13 o 
   7  -7   6        0.65       -0.54      3.95 o 
  -6  -6   6        0.24        1.25      3.28 o 
  -5  -6   6       45.62       43.51      3.99 o 
  -4  -6   6        9.09        9.31      3.74 o 
  -3  -6   6        0.57        5.17      3.18 o 
  -2  -6   6        6.55        6.11      2.62 o 
  -1  -6   6      223.30      225.48      3.65 o 
   0  -6   6       61.48       60.79      4.02 o 
   1  -6   6       43.74       43.34      2.43 o 
   2  -6   6        4.77        2.71      2.19 o 
   3  -6   6      254.43      253.77      4.26 o 
   4  -6   6      198.93      195.87      6.51 o 
   5  -6   6       30.22       37.78      4.28 o 
   6  -6   6        6.89        2.48      2.70 o 
   7  -6   6        2.10       -2.39      7.08 o 
  -6  -5   6        4.02       10.13      4.48 o 
  -5  -5   6       10.71       14.19      8.43 o 
  -4  -5   6       22.21       27.02      3.05 o 
  -3  -5   6        6.04       -0.26      2.59 o 
  -2  -5   6      204.49      186.11      4.98 o 
  -1  -5   6      344.13      348.40      3.10 o 
   0  -5   6       25.07       24.85      1.44 o 
   1  -5   6      213.18      192.15      2.61 o 
   2  -5   6     2159.08     2298.18     23.95 o 
   3  -5   6       12.29       15.53      2.39 o 
   4  -5   6       12.09        8.84      2.15 o 
   5  -5   6        0.70        2.70      3.44 o 
   6  -5   6        2.19        2.22      3.21 o 
   7  -5   6        2.58       -3.61      4.15 o 
  -6  -4   6        0.07       -3.08      3.18 o 
  -5  -4   6       21.52       39.42     11.27 o 
  -4  -4   6        0.71        0.56      2.19 o 
  -3  -4   6       39.12       33.94      2.40 o 
  -2  -4   6       29.19       25.90      2.70 o 
  -1  -4   6      634.31      607.60      6.21 o 
   0  -4   6        1.77        2.68      1.05 o 
   1  -4   6       74.36       70.36      2.34 o 
   2  -4   6     1675.98     1814.67     17.40 o 
   3  -4   6        7.01       12.19      3.44 o 
   4  -4   6        9.39       12.76      3.11 o 
   5  -4   6       12.32       21.07      3.18 o 
   6  -4   6        0.48        3.01      3.16 o 
   7  -4   6        5.31        7.51      4.15 o 
  -6  -3   6        0.06       -0.26      3.62 o 
  -5  -3   6       10.31        4.96      4.15 o 
  -4  -3   6       10.34        9.79      0.48 o 
  -3  -3   6      211.79      194.03      3.27 o 
  -2  -3   6      247.79      246.36      3.40 o 
  -1  -3   6      439.02      431.19      4.30 o 
   0  -3   6     2369.51     2224.46     17.42 o 
   1  -3   6      793.03      731.27      6.43 o 
   2  -3   6      421.45      453.43      4.57 o 
   3  -3   6        6.42        5.00      1.81 o 
   4  -3   6       18.43       19.19      1.81 o 
   5  -3   6       38.03       33.52      3.44 o 
   6  -3   6        4.31        1.14      1.78 o 
   7  -3   6        2.93        8.22      4.09 o 
  -6  -2   6        0.73        6.18      3.26 o 
  -5  -2   6        1.52        0.35      1.26 o 
  -4  -2   6      197.13      190.02     10.38 o 
  -3  -2   6      205.28      224.89      2.70 o 
  -2  -2   6      560.95      564.49      5.43 o 
  -1  -2   6      583.97      574.84      5.06 o 
   0  -2   6      543.41      545.12      8.13 o 
   1  -2   6       26.23       26.23      0.93 o 
   2  -2   6       84.05      100.95      1.58 o 
   3  -2   6        2.39        3.10      1.42 o 
   4  -2   6       93.22       98.80      5.49 o 
   5  -2   6       95.88       85.34      2.95 o 
   6  -2   6       11.57        6.61      2.61 o 
   7  -2   6        4.91        6.23      3.58 o 
  -7  -1   6        1.03       -1.17      4.95 o 
  -5  -1   6        5.12        6.31      3.84 o 
  -4  -1   6        0.64        1.15      1.11 o 
  -3  -1   6       42.49       50.09      2.48 o 
  -2  -1   6       65.35       59.08      4.61 o 
  -1  -1   6        2.75        1.52      0.96 o 
   0  -1   6      718.21      677.38      5.42 o 
   1  -1   6      488.24      431.54     10.04 o 
   2  -1   6      739.69      793.35      7.95 o 
   3  -1   6      218.28      219.92      3.09 o 
   4  -1   6      104.21      107.39      4.16 o 
   5  -1   6      192.77      192.76      3.95 o 
   6  -1   6        3.17        3.96      1.68 o 
  -4   0   6      184.89      199.93      6.48 o 
  -3   0   6       35.26       26.87      3.21 o 
  -2   0   6      793.85      800.92      7.05 o 
  -1   0   6     2925.15     2958.39     21.79 o 
   0   0   6      136.33      132.05      2.85 o 
   1   0   6      167.37      172.04      3.97 o 
   2   0   6      671.14      670.17      5.28 o 
   3   0   6       56.05       53.57      1.32 o 
   4   0   6      407.76      376.21      7.11 o 
   5   0   6        2.56        4.69      1.44 o 
   6   0   6        1.14        1.82      1.59 o 
  -6   1   6        0.60       -4.52      4.52 o 
  -4   1   6        7.21        5.88      2.30 o 
  -3   1   6       72.95       57.91      5.20 o 
  -2   1   6      956.45      898.78     10.63 o 
  -1   1   6      948.96      917.09      7.31 o 
   0   1   6      612.54      581.73      4.04 o 
   1   1   6       52.78       44.17      0.94 o 
   2   1   6     1383.54     1519.17     12.40 o 
   3   1   6       39.72       41.08      1.46 o 
   4   1   6       53.32       62.46      1.79 o 
   5   1   6       18.13       14.40      2.15 o 
   6   1   6        0.17        0.00      1.45 o 
  -4   2   6      106.65      107.59      3.68 o 
  -3   2   6       30.21       30.83      2.22 o 
  -2   2   6        5.14        6.53      2.25 o 
  -1   2   6      432.90      425.96      3.86 o 
   0   2   6      160.82      160.31      2.49 o 
   1   2   6       92.90      104.86      1.69 o 
   2   2   6     1061.45     1092.84      9.28 o 
   3   2   6        0.02       -0.48      0.93 o 
   4   2   6       12.42       14.51      2.92 o 
   5   2   6       39.96       39.01      2.43 o 
   6   2   6       32.08       41.05      3.64 o 
  -5   3   6        1.01        4.66      2.65 o 
  -4   3   6      103.19       98.53      4.48 o 
  -3   3   6      281.97      280.04      4.57 o 
  -2   3   6       25.95       35.77      8.32 o 
  -1   3   6      264.03      273.16      4.15 o 
   0   3   6       21.64       21.11      1.01 o 
   1   3   6       98.20      107.99      1.43 o 
   2   3   6      107.93       97.52      3.26 o 
   3   3   6       13.25       16.14      1.64 o 
   4   3   6        1.81        1.77      1.17 o 
   5   3   6        7.57        5.52      1.66 o 
   6   3   6        1.16       -0.46      1.82 o 
  -6   4   6        0.15       -3.19      3.19 o 
  -5   4   6        1.77        4.28      2.73 o 
  -4   4   6        0.02        1.53      2.24 o 
  -3   4   6       87.56       86.46      3.01 o 
  -2   4   6       39.70       41.62      2.09 o 
  -1   4   6      142.83      133.90      2.21 o 
   0   4   6        1.81        2.93      0.96 o 
   1   4   6      169.65      168.23      3.08 o 
   2   4   6      284.60      292.30      2.80 o 
   3   4   6        9.52        8.35      1.53 o 
   4   4   6        0.38        1.04      1.16 o 
   5   4   6        0.42        1.17      1.62 o 
   6   4   6        1.70        0.93      2.00 o 
  -7   5   6        0.00        2.22      5.54 o 
  -6   5   6        2.58        4.23      3.28 o 
  -5   5   6       13.44       12.47      3.93 o 
  -4   5   6        1.95        5.10      2.64 o 
  -3   5   6       33.24       33.34      4.99 o 
  -2   5   6       16.99       19.78      4.18 o 
  -1   5   6       12.43       11.13      1.39 o 
   0   5   6      132.13      120.62      2.24 o 
   1   5   6      103.24      116.35      2.48 o 
   2   5   6       19.50       23.15      1.74 o 
   3   5   6        0.18       -1.81      1.81 o 
   4   5   6       10.70       12.72      1.64 o 
   5   5   6        3.67        6.71      2.11 o 
   6   5   6        0.05       -0.31      5.71 o 
  -6   6   6        0.59        4.75      4.88 o 
  -5   6   6        3.73        0.69      3.09 o 
  -4   6   6        8.23       24.71      9.40 o 
  -3   6   6      238.99      256.50      5.02 o 
  -2   6   6      213.30      234.79      4.83 o 
  -1   6   6      100.92       79.87      3.24 o 
   0   6   6        1.40        0.73      1.12 o 
   1   6   6      491.64      477.60      5.09 o 
   2   6   6      174.91      158.59      2.42 o 
   3   6   6        9.21        8.44      1.45 o 
   4   6   6       20.37       21.16      3.17 o 
   5   6   6        1.01        1.37      1.44 o 
  -6   7   6        1.45        2.88      3.38 o 
  -5   7   6       78.52       76.45      8.87 o 
  -4   7   6      222.88      226.54      6.70 o 
  -3   7   6      165.95      182.47      4.57 o 
  -2   7   6        2.65        5.10      2.65 o 
  -1   7   6        1.70        2.48      1.91 o 
   0   7   6       24.03       23.40      2.17 o 
   1   7   6       71.49       69.75      2.76 o 
   2   7   6      307.48      293.81      4.54 o 
   3   7   6        4.87        6.71      1.47 o 
   4   7   6       21.37       14.94      3.14 o 
   5   7   6        0.06       -0.24      1.74 o 
  -6   8   6        0.04        0.38      4.14 o 
  -5   8   6       54.48       66.71     10.85 o 
  -4   8   6       54.71       65.16      9.45 o 
  -3   8   6       82.22       89.53      7.88 o 
  -2   8   6        3.31        0.51      1.95 o 
  -1   8   6      367.04      368.64      5.14 o 
   0   8   6        7.02        9.30      1.94 o 
   1   8   6       92.50       95.28      3.14 o 
   2   8   6      265.03      251.91      3.73 o 
   3   8   6        2.30        6.47      2.26 o 
   4   8   6        3.71        0.97      4.72 o 
   5   8   6        4.13        8.95      3.41 o 
  -6   9   6        2.23       -3.27      4.20 o 
  -5   9   6       12.33       19.93      3.79 o 
  -4   9   6       42.14       46.73      7.07 o 
  -3   9   6        1.92        0.93      2.36 o 
  -2   9   6        7.13        6.71      5.43 o 
  -1   9   6      184.73      180.37      6.62 o 
   0   9   6        0.18        0.00      1.72 o 
   1   9   6      262.56      272.52      6.14 o 
   2   9   6      179.91      176.81      7.67 o 
   3   9   6       39.22       33.41      3.40 o 
   4   9   6       24.06       28.74      3.98 o 
   5   9   6        3.20        6.09      3.20 o 
  -6  10   6        3.29        0.73      4.01 o 
  -5  10   6        9.75        6.01      3.52 o 
  -4  10   6        2.71       -0.14      2.70 o 
  -3  10   6      111.63      115.39      5.43 o 
  -2  10   6        0.20       -1.24      2.33 o 
  -1  10   6        1.71        2.19      2.13 o 
   0  10   6        0.44        3.41      2.07 o 
   1  10   6        5.52        3.09      2.06 o 
   2  10   6      125.42      123.21      3.01 o 
   3  10   6        4.86        2.87      2.06 o 
   4  10   6        2.33        3.21      3.44 o 
  -6  11   6        7.08       -0.16      3.44 o 
  -5  11   6        4.97        7.72      3.62 o 
  -4  11   6       26.43       44.66      4.22 o 
  -3  11   6        5.77       -0.74      2.61 o 
  -2  11   6       23.60       20.67      2.97 o 
  -1  11   6        0.75        0.34      1.79 o 
   0  11   6       42.35       48.24      4.93 o 
   1  11   6      222.22      211.49      4.43 o 
   2  11   6        9.05        8.32      2.09 o 
   3  11   6        7.19        5.77      2.43 o 
   4  11   6        1.88       17.85      7.31 o 
  -5  12   6        0.01        1.80      3.41 o 
  -4  12   6        5.41        9.80      4.45 o 
  -3  12   6        0.01        4.58      2.99 o 
  -2  12   6        1.79        0.67      2.10 o 
  -1  12   6        2.36       -0.27      1.86 o 
   0  12   6        0.76        0.66      2.10 o 
   1  12   6       21.52       30.02      2.39 o 
   2  12   6       27.46       23.91      2.31 o 
   3  12   6        0.76       -0.87      1.76 o 
   4  12   6        2.43       13.96      4.46 o 
  -5  13   6        0.04       -3.86      3.86 o 
  -4  13   6        2.73        0.56      3.72 o 
  -3  13   6        7.46       12.14      4.31 o 
  -2  13   6       25.90       29.80      4.42 o 
  -1  13   6        0.03       -2.34      2.43 o 
   0  13   6       10.03       10.41      2.64 o 
   1  13   6        3.25        6.42      2.47 o 
   2  13   6        2.81        1.99      2.33 o 
   3  13   6        0.03       -0.69      2.08 o 
  -5  14   6        2.05        5.03      5.19 o 
  -4  14   6        5.39        6.41      5.60 o 
  -3  14   6        0.68        2.28      3.74 o 
  -2  14   6        7.34        6.63      3.06 o 
  -1  14   6        0.45        0.30      2.92 o 
   0  14   6        1.80        1.18      2.30 o 
   1  14   6       51.41       50.70      7.83 o 
   2  14   6        9.69        8.93      2.32 o 
   3  14   6        0.61        3.32      2.14 o 
  -4  15   6       24.12       22.06      4.56 o 
  -3  15   6        4.41        4.91      2.87 o 
  -2  15   6        0.50        1.91      3.41 o 
  -1  15   6        5.39        3.43      2.78 o 
   0  15   6        1.10        4.08      5.55 o 
   1  15   6        3.33       -0.65      2.15 o 
   2  15   6        2.58        1.31      2.40 o 
  -4  16   6       23.60       48.05      7.95 o 
  -3  16   6        7.46        5.62      3.12 o 
  -2  16   6        0.06        0.99      3.43 o 
  -1  16   6        0.77        0.85      2.72 o 
   0  16   6       14.43       16.73      4.83 o 
   1  16   6        1.33        2.90      2.49 o 
  -3  17   6       11.48       10.20      3.47 o 
  -2  17   6        0.31        0.45      3.01 o 
  -1  17   6        2.24        2.34      2.98 o 
   0  17   6        0.51       11.77      7.75 o 
   0 -20   7       11.09       11.76      4.46 o 
   1 -20   7        7.53        6.80      5.27 o 
   2 -20   7        9.85        7.72      4.06 o 
   3 -20   7        5.66        4.08      4.71 o 
  -1 -19   7        0.00       -1.30      2.51 o 
   0 -19   7        0.80        1.49      4.26 o 
   1 -19   7        2.00        3.59      4.89 o 
   2 -19   7        0.86        0.39      3.26 o 
   3 -19   7        0.98       -2.87      5.15 o 
   4 -19   7        6.19        5.92      3.90 o 
  -2 -18   7        0.34        0.23      4.22 o 
  -1 -18   7        0.72       -1.79      3.51 o 
   0 -18   7        0.62       -1.46      4.26 o 
   1 -18   7       57.16       59.06      9.54 o 
   2 -18   7       14.20       10.45      4.54 o 
   3 -18   7        2.93        6.45      4.29 o 
   4 -18   7        2.92       -0.33      3.89 o 
  -3 -17   7        0.09        2.67      5.89 o 
  -2 -17   7        0.60        0.05      6.70 o 
  -1 -17   7        2.12       -0.23      3.09 o 
   0 -17   7        0.03       -1.40      3.85 o 
   1 -17   7       14.76       10.10      6.11 o 
   2 -17   7       62.33       65.77      6.27 o 
   3 -17   7       13.00       24.34      5.40 o 
   4 -17   7        6.43        7.02      4.31 o 
   5 -17   7        8.17       11.98      4.99 o 
  -3 -16   7        6.11        5.17      5.69 o 
  -2 -16   7        0.05       -1.04      2.07 o 
  -1 -16   7        8.27       11.34      3.59 o 
   0 -16   7        9.14       10.53      3.41 o 
   1 -16   7        3.29        3.27      3.05 o 
   2 -16   7       70.22       78.27      9.95 o 
   3 -16   7       15.90       18.56      6.34 o 
   4 -16   7        2.62        0.03      2.68 o 
   5 -16   7       23.54       16.85      3.82 o 
  -4 -15   7        0.35       -2.05      9.87 o 
  -3 -15   7        0.42        2.67      5.09 o 
  -2 -15   7        4.30        6.27      2.04 o 
  -1 -15   7        0.04        0.96      4.71 o 
   0 -15   7       77.56       77.64      4.92 o 
   1 -15   7      106.96      100.23      4.70 o 
   2 -15   7      149.06      140.89      5.03 o 
   3 -15   7       13.69        9.29      3.68 o 
   4 -15   7        6.82        8.26      3.08 o 
   5 -15   7       12.37        8.83      3.97 o 
  -4 -14   7       27.45       26.64      6.65 o 
  -3 -14   7        3.59       -0.28      7.42 o 
  -2 -14   7        0.17       -1.78      1.78 o 
  -1 -14   7       31.71       24.14      3.67 o 
   0 -14   7      111.69      105.41     10.18 o 
   1 -14   7     1783.35     1700.91     22.62 o 
   2 -14   7      146.76      142.49      4.72 o 
   3 -14   7        1.93        2.19      2.54 o 
   4 -14   7       10.41       10.25      3.85 o 
   5 -14   7        2.99       -0.66      4.52 o 
   6 -14   7       21.05       19.42      4.89 o 
  -4 -13   7        0.00        9.61      5.40 o 
  -3 -13   7       11.88       10.52      4.95 o 
  -2 -13   7       20.10       15.26      2.20 o 
  -1 -13   7       12.61       14.39      3.87 o 
   0 -13   7       14.49       14.45      3.09 o 
   1 -13   7      326.52      318.26      8.03 o 
   2 -13   7        2.82        4.15      2.68 o 
   3 -13   7        2.31        5.01      2.98 o 
   4 -13   7       25.49       18.29      3.84 o 
   5 -13   7        0.06       -0.64      2.56 o 
   6 -13   7        4.75        5.94      3.26 o 
  -5 -12   7        0.61        3.86      3.81 o 
  -4 -12   7        7.67        2.96      8.39 o 
  -3 -12   7       13.35       17.09      5.06 o 
  -2 -12   7        9.13        8.04      1.08 o 
  -1 -12   7       38.51       48.93      3.40 o 
   0 -12   7      142.22      143.52      4.41 o 
   1 -12   7      195.19      190.38      5.61 o 
   2 -12   7       20.39       21.18      3.55 o 
   3 -12   7       23.42       25.41      7.68 o 
   4 -12   7       39.90       41.19      3.53 o 
   5 -12   7       39.52       45.55      3.53 o 
   6 -12   7        0.21        2.02      2.86 o 
  -5 -11   7        0.85        1.90      4.27 o 
  -4 -11   7        2.22       14.30      5.29 o 
  -3 -11   7        0.40        0.51      6.28 o 
  -2 -11   7        0.56        0.95      1.38 o 
  -1 -11   7        0.77        3.00      2.31 o 
   0 -11   7      210.27      207.18     15.68 o 
   1 -11   7       52.08       41.44      2.87 o 
   2 -11   7        5.15       11.61      4.23 o 
   3 -11   7        9.01        5.67      2.30 o 
   4 -11   7        1.55        2.80      2.73 o 
   5 -11   7       50.67       58.33      3.51 o 
   6 -11   7       25.15       40.90      5.25 o 
  -5 -10   7        2.31        3.74      3.47 o 
  -4 -10   7      153.62      142.24      7.73 o 
  -3 -10   7       15.49       17.12      4.38 o 
  -2 -10   7        3.92        5.08      3.88 o 
  -1 -10   7       17.73       16.60      4.22 o 
   0 -10   7       29.07       27.50      2.81 o 
   1 -10   7      741.53      707.48     11.88 o 
   2 -10   7      123.81      126.41      3.48 o 
   3 -10   7        3.18        2.63      2.00 o 
   4 -10   7        0.01        2.38      2.00 o 
   5 -10   7      115.63      112.46      6.58 o 
   6 -10   7       21.93       13.97      6.84 o 
  -5  -9   7        1.90       -2.20      3.35 o 
  -4  -9   7        6.79        8.81      4.38 o 
  -3  -9   7        1.14        6.74      3.90 o 
  -2  -9   7        3.63        2.68      2.40 o 
  -1  -9   7        0.02        0.84      1.80 o 
   0  -9   7      138.17      105.83      5.07 o 
   1  -9   7      214.94      217.51      4.53 o 
   2  -9   7      202.60      205.26      5.22 o 
   3  -9   7        3.40        3.53      2.39 o 
   4  -9   7        2.20        2.99      1.94 o 
   5  -9   7       13.13       10.68      2.54 o 
   6  -9   7        0.01        1.92      2.40 o 
  -6  -8   7        0.31       -1.73      6.08 o 
  -5  -8   7       18.57       15.77      4.52 o 
  -4  -8   7        0.81        0.94      6.40 o 
  -3  -8   7       14.01       14.36      4.01 o 
  -2  -8   7       28.83       32.24      3.21 o 
  -1  -8   7      114.02      123.30      3.12 o 
   0  -8   7      247.36      252.97      3.99 o 
   1  -8   7       75.75       87.90      2.47 o 
   2  -8   7      101.29      127.94      4.05 o 
   3  -8   7        8.79        8.99      2.26 o 
   4  -8   7      254.69      224.71      6.35 o 
   5  -8   7        3.67        8.11      2.63 o 
   6  -8   7        0.18       -1.46      2.29 o 
  -6  -7   7        0.01       -2.31      3.54 o 
  -5  -7   7       20.37       22.41      4.68 o 
  -4  -7   7        1.90        2.21      2.67 o 
  -3  -7   7        5.29        8.79      3.53 o 
  -2  -7   7       35.79       38.00      3.85 o 
  -1  -7   7      404.42      425.47      5.54 o 
   0  -7   7       98.73       90.24      4.73 o 
   1  -7   7       37.53       45.24      2.16 o 
   2  -7   7      448.54      512.19     10.69 o 
   3  -7   7       34.47       41.50      4.59 o 
   4  -7   7       18.36       32.56      9.48 o 
   5  -7   7        0.01       -1.90      1.90 o 
   6  -7   7        6.01        6.45      2.88 o 
  -6  -6   7        0.49        2.76      4.09 o 
  -5  -6   7       50.86       56.25      4.15 o 
  -4  -6   7      295.97      289.51      7.41 o 
  -3  -6   7        1.05        0.51      2.81 o 
  -2  -6   7      594.37      640.30     26.77 o 
  -1  -6   7      423.32      420.69      6.01 o 
   0  -6   7        8.21        7.78      1.78 o 
   1  -6   7    11049.98    12775.46    176.05 o 
   2  -6   7        6.17        6.76      1.52 o 
   3  -6   7       74.96       73.31      2.08 o 
   4  -6   7       19.70       19.43      2.39 o 
   5  -6   7        1.54        0.57      1.75 o 
   6  -6   7        0.88        0.20      3.01 o 
  -6  -5   7        0.26       -1.30      3.97 o 
  -5  -5   7        1.49        3.22      5.10 o 
  -4  -5   7      111.48      115.44      4.24 o 
  -3  -5   7       20.37       25.18      2.41 o 
  -2  -5   7      141.03      125.07      4.32 o 
  -1  -5   7     1098.65     1144.68     11.37 o 
   0  -5   7      205.58      216.16      2.81 o 
   1  -5   7      574.09      594.46      5.73 o 
   2  -5   7      344.24      390.99      4.58 o 
   3  -5   7        0.01       -0.67      1.06 o 
   4  -5   7       54.45       63.11      2.71 o 
   5  -5   7        3.74        3.63      1.82 o 
   6  -5   7        8.24        4.12      3.18 o 
   7  -5   7        1.28        2.62      3.84 o 
  -6  -4   7        0.39        5.98      3.46 o 
  -5  -4   7        4.48        6.37      2.96 o 
  -4  -4   7        0.43        2.98      3.58 o 
  -3  -4   7       13.35       13.43      2.66 o 
  -2  -4   7      823.71      823.12     12.74 o 
  -1  -4   7       99.32       95.02      6.10 o 
   0  -4   7       17.19       20.41      2.46 o 
   1  -4   7        7.91       12.38      0.83 o 
   2  -4   7      250.03      257.09      2.73 o 
   3  -4   7        4.56        6.04      1.10 o 
   4  -4   7       42.82       44.55      3.25 o 
   5  -4   7       88.34       92.94      4.24 o 
   6  -4   7        0.07        1.67      2.05 o 
  -6  -3   7        0.34       -0.81      3.05 o 
  -5  -3   7        7.46        6.53      2.93 o 
  -4  -3   7        0.16        0.16      1.15 o 
  -3  -3   7        0.01        0.07      2.45 o 
  -2  -3   7       22.63       27.32      4.49 o 
  -1  -3   7      189.45      186.58      1.93 o 
   0  -3   7     1756.70     1651.20     17.17 o 
   1  -3   7      896.45      900.23      7.53 o 
   2  -3   7       34.97       33.02      3.00 o 
   3  -3   7       52.00       51.31      3.68 o 
   4  -3   7        4.49        4.26      2.08 o 
   5  -3   7       17.73       12.18      2.07 o 
   6  -3   7        7.58        1.44      4.95 o 
  -6  -2   7        0.10       -4.75      4.75 o 
  -5  -2   7        2.15        1.80      1.33 o 
  -4  -2   7       38.55       28.84     13.23 o 
  -3  -2   7       41.42       49.37      8.00 o 
  -2  -2   7       24.31       27.07      1.16 o 
  -1  -2   7      133.69      128.95      2.13 o 
   0  -2   7      316.12      290.53      2.60 o 
   1  -2   7      103.20       79.94      2.56 o 
   2  -2   7      235.35      236.18      2.00 o 
   3  -2   7        4.87        6.79      1.70 o 
   4  -2   7      167.15      186.00      3.48 o 
   5  -2   7       94.22       94.64      7.49 o 
   6  -2   7       20.86       11.42      5.95 o 
  -5  -1   7        7.46        3.36      1.93 o 
  -4  -1   7        6.91        5.38      1.30 o 
  -3  -1   7        0.02        1.30      1.05 o 
  -2  -1   7       45.65       48.29      1.55 o 
  -1  -1   7      396.39      374.28      3.59 o 
   0  -1   7     1425.84     1370.81     15.71 o 
   1  -1   7      135.43      145.20      4.01 o 
   2  -1   7      261.13      303.89      3.93 o 
   3  -1   7       14.82       15.52      4.11 o 
   4  -1   7      201.82      210.15      3.58 o 
   5  -1   7       40.24       41.41      2.50 o 
   6  -1   7        1.10        2.56      2.18 o 
  -6   0   7        0.05        0.60      1.51 o 
  -5   0   7        1.23        0.78      1.81 o 
  -4   0   7        7.75        7.69      1.56 o 
  -3   0   7       58.25       66.25      4.14 o 
  -2   0   7      382.08      360.73      3.87 o 
  -1   0   7      527.13      508.70      3.72 o 
   0   0   7        1.26        1.19      1.00 o 
   1   0   7     1445.93     1515.66     16.49 o 
   2   0   7      200.68      191.42      1.71 o 
   3   0   7       92.94      100.54      1.59 o 
   4   0   7      590.97      569.56      6.50 o 
   5   0   7        8.41        8.72      1.67 o 
   6   0   7        2.68        5.06      2.27 o 
  -6   1   7        0.17        0.54      1.82 o 
  -4   1   7      165.11      158.14      5.97 o 
  -3   1   7       14.07       17.14      1.47 o 
  -2   1   7      193.28      184.88      3.12 o 
  -1   1   7       51.29       64.38      1.63 o 
   0   1   7      647.23      666.06      4.77 o 
   1   1   7      615.76      655.14      4.42 o 
   2   1   7      675.81      751.63      5.92 o 
   3   1   7      122.04      118.57      1.85 o 
   4   1   7       33.72       40.81      1.71 o 
   5   1   7        0.01        0.22      1.38 o 
   6   1   7        0.46        4.73      3.57 o 
  -4   2   7        8.24       15.07      3.72 o 
  -3   2   7       57.54       41.03      2.66 o 
  -2   2   7      423.93      437.84      5.23 o 
  -1   2   7        7.35        6.11      1.16 o 
   0   2   7      249.61      269.08      2.32 o 
   1   2   7     6590.97     7642.06     98.92 o 
   2   2   7      137.44      163.50      2.65 o 
   3   2   7        1.85        1.60      1.64 o 
   4   2   7       35.63       30.02      4.44 o 
   5   2   7        3.83        4.42      1.42 o 
   6   2   7       41.97       41.19      2.88 o 
  -5   3   7        7.80       10.85      2.93 o 
  -4   3   7       24.03       28.66      2.87 o 
  -3   3   7       67.48       63.03      3.18 o 
  -2   3   7       68.77       80.85      4.72 o 
  -1   3   7      857.35      905.94      8.62 o 
   0   3   7       22.77       19.62      1.85 o 
   1   3   7      136.10      127.82      1.90 o 
   2   3   7      100.25      107.44      2.19 o 
   3   3   7        0.41        0.65      0.95 o 
   4   3   7        2.90        3.96      1.38 o 
   5   3   7        1.45       -0.98      1.34 o 
   6   3   7        0.96        0.38      1.52 o 
  -6   4   7        1.82       -0.54      2.97 o 
  -5   4   7        5.28        7.80      2.92 o 
  -4   4   7        5.51        5.85      2.48 o 
  -3   4   7        0.00        1.72      1.86 o 
  -2   4   7      654.48      683.46      6.51 o 
  -1   4   7      345.28      319.64      3.47 o 
   0   4   7      313.19      326.88      2.94 o 
   1   4   7        0.26        0.63      0.85 o 
   2   4   7      110.47      111.21      4.31 o 
   3   4   7        9.27       12.49      2.77 o 
   4   4   7        1.23        0.96      1.17 o 
   5   4   7        4.58        3.88      1.49 o 
   6   4   7        2.80        2.02      1.65 o 
  -6   5   7        9.18        8.92      3.60 o 
  -5   5   7      112.66      116.60      8.23 o 
  -4   5   7        3.16        6.33      2.59 o 
  -3   5   7        0.03        2.79      2.60 o 
  -2   5   7      118.40      120.35      2.84 o 
  -1   5   7        0.51        0.52      1.43 o 
   0   5   7      525.36      453.78      4.54 o 
   1   5   7      257.97      253.44      3.20 o 
   2   5   7       39.40       43.76      1.66 o 
   3   5   7       39.53       32.53      3.10 o 
   4   5   7        0.03        0.18      1.34 o 
   5   5   7        0.87        0.98      1.93 o 
  -6   6   7        0.10       -4.19      4.19 o 
  -5   6   7       14.85       12.03      3.40 o 
  -4   6   7       34.84       42.99      9.70 o 
  -3   6   7        0.07       -1.21      2.69 o 
  -2   6   7       24.94       30.36      4.31 o 
  -1   6   7        0.29       -0.83      1.42 o 
   0   6   7       22.28       26.21      1.72 o 
   1   6   7      382.57      364.30     10.68 o 
   2   6   7        4.50        6.30      1.30 o 
   3   6   7       31.04       29.65      5.15 o 
   4   6   7        3.54        2.72      1.77 o 
   5   6   7        0.00        1.29      1.46 o 
  -6   7   7        1.42        3.89      3.46 o 
  -5   7   7        2.75        4.56      3.75 o 
  -4   7   7       40.61       41.76      3.46 o 
  -3   7   7       55.04       56.00      3.35 o 
  -2   7   7       18.93       23.52      3.04 o 
  -1   7   7       14.47       10.85      2.01 o 
   0   7   7       91.87       93.38      4.59 o 
   1   7   7      123.80      113.89      3.09 o 
   2   7   7        8.25       15.30      4.11 o 
   3   7   7        8.69        7.93      1.78 o 
   4   7   7       16.16       12.99      3.53 o 
   5   7   7        0.68        0.72      1.71 o 
  -6   8   7        6.68        9.64      3.92 o 
  -5   8   7        6.18        8.71      6.17 o 
  -4   8   7      102.84      101.46      4.29 o 
  -3   8   7       26.15       28.81      3.84 o 
  -2   8   7        4.17        2.48      1.81 o 
  -1   8   7       23.80       26.14      4.61 o 
   0   8   7      154.29      141.18      2.95 o 
   1   8   7      714.99      708.35      7.93 o 
   2   8   7       50.07       47.46      2.06 o 
   3   8   7        3.57        2.46      1.84 o 
   4   8   7        0.37        0.63      2.73 o 
   5   8   7       15.92       17.35      8.70 o 
  -6   9   7        0.24        6.38      3.89 o 
  -5   9   7       13.67       14.11      3.77 o 
  -4   9   7        5.21        4.59      2.93 o 
  -3   9   7        2.64        7.34      2.63 o 
  -2   9   7        0.06       -2.17      2.17 o 
  -1   9   7      106.33      109.89      3.85 o 
   0   9   7       80.85       69.10      2.68 o 
   1   9   7      396.75      370.64      5.01 o 
   2   9   7      154.92      152.02      3.85 o 
   3   9   7       24.20       20.50      4.41 o 
   4   9   7       13.47       17.23      3.58 o 
  -6  10   7        2.23        1.47      4.70 o 
  -5  10   7       14.08       19.63      4.00 o 
  -4  10   7       55.78       55.43      6.48 o 
  -3  10   7        0.66        0.85      3.08 o 
  -2  10   7       23.74       26.66      6.72 o 
  -1  10   7       11.51       11.69      2.53 o 
   0  10   7      378.22      357.14      5.22 o 
   1  10   7      996.35      966.74     10.35 o 
   2  10   7      129.64      137.57      4.33 o 
   3  10   7        0.88        2.82      4.15 o 
   4  10   7        1.09        3.18      5.86 o 
  -6  11   7        3.65        5.29      5.49 o 
  -5  11   7        4.37       10.10      6.47 o 
  -4  11   7       39.61       51.48      5.16 o 
  -3  11   7       86.70       88.70      7.01 o 
  -2  11   7       26.09       29.13      4.68 o 
  -1  11   7        1.32        2.51      1.94 o 
   0  11   7       74.87       76.34      3.78 o 
   1  11   7        7.09        2.91      1.86 o 
   2  11   7       65.51       67.11      2.96 o 
   3  11   7        3.23        2.66      2.01 o 
   4  11   7        0.04       13.65      4.07 o 
  -5  12   7        0.12       -1.64      3.51 o 
  -4  12   7        0.11       -0.25      9.44 o 
  -3  12   7       24.56       36.95     13.15 o 
  -2  12   7        0.75       -0.14      1.96 o 
  -1  12   7        4.20        2.28      2.03 o 
   0  12   7        5.09        2.01      2.28 o 
   1  12   7       24.15       23.81      2.65 o 
   2  12   7        2.18        3.23      1.91 o 
   3  12   7        0.28        0.67      2.04 o 
  -5  13   7       26.68       36.05      4.77 o 
  -4  13   7        2.00        3.74      5.84 o 
  -3  13   7        0.00       -2.09      2.45 o 
  -2  13   7        2.78        0.95      2.46 o 
  -1  13   7        1.05       -0.13      2.57 o 
   0  13   7       43.07       45.52      3.23 o 
   1  13   7        8.85       10.38      2.62 o 
   2  13   7        1.57        1.21      1.93 o 
   3  13   7        0.90        7.66      4.32 o 
  -4  14   7        0.01        3.73      3.59 o 
  -3  14   7       10.73        5.63      3.07 o 
  -2  14   7        0.17       -2.23      3.38 o 
  -1  14   7        6.83       10.84      4.58 o 
   0  14   7        3.23        0.93      3.87 o 
   1  14   7        7.25        2.46      2.19 o 
   2  14   7        0.18        0.86      2.02 o 
  -4  15   7        0.46        4.22      3.20 o 
  -3  15   7        2.95        2.85      3.28 o 
  -2  15   7        3.72        6.93      3.06 o 
  -1  15   7        4.79        3.67      4.62 o 
   0  15   7        0.03        3.26      2.37 o 
   1  15   7       17.32        6.50      2.66 o 
   2  15   7        2.13        5.96      2.41 o 
  -3  16   7       10.93       10.31      3.80 o 
  -2  16   7        0.20       -2.74      2.74 o 
  -1  16   7        0.09       -1.11      2.86 o 
   0  16   7       25.37       23.40      5.69 o 
   1  16   7        7.52        6.48      2.69 o 
  -2  17   7        3.46        5.52      3.04 o 
  -1  17   7        0.04       -2.37      3.54 o 
   0 -20   8        7.60        0.72      3.72 o 
   1 -20   8        0.08       -0.05      3.38 o 
   2 -20   8        6.06        5.57      4.79 o 
   3 -20   8        4.08        4.07      5.40 o 
  -1 -19   8        0.01       -0.91      3.63 o 
   0 -19   8        0.70        0.86      3.45 o 
   1 -19   8       12.37       16.84      5.37 o 
   2 -19   8        1.39        2.67      5.70 o 
   3 -19   8        0.15        3.10      6.02 o 
   4 -19   8        3.90        6.44      3.86 o 
  -2 -18   8        0.41        3.52      3.83 o 
  -1 -18   8        0.28       -5.18      6.39 o 
   0 -18   8       10.77       10.43      3.76 o 
   1 -18   8       13.79       16.61      4.65 o 
   2 -18   8        0.12        2.40      6.55 o 
   3 -18   8        4.61        3.13      4.06 o 
   4 -18   8        0.92        1.13      4.09 o 
  -3 -17   8        0.14       -6.14      6.14 o 
  -2 -17   8        0.41       -1.54      3.47 o 
  -1 -17   8        1.99        5.72      3.49 o 
   0 -17   8        5.30        8.16      5.97 o 
   1 -17   8        0.23        0.82      3.26 o 
   2 -17   8       17.52       22.27      3.74 o 
   3 -17   8        1.19        2.23      3.63 o 
   4 -17   8        1.34        2.86      5.50 o 
   5 -17   8       10.66        8.22      6.36 o 
  -3 -16   8        2.55        0.65      8.76 o 
  -2 -16   8        2.03        1.31      1.32 o 
  -1 -16   8        6.29       11.82      3.53 o 
   0 -16   8      220.62      212.15      7.56 o 
   1 -16   8        4.50        9.73      4.10 o 
   2 -16   8       95.62      105.59      6.47 o 
   3 -16   8        1.01       -0.75      3.26 o 
   4 -16   8        1.37        2.24      2.89 o 
   5 -16   8        3.91       -2.17      3.15 o 
  -4 -15   8        0.44       -2.08      5.66 o 
  -3 -15   8        0.25       -1.42      4.92 o 
  -2 -15   8        1.77        1.13      1.79 o 
  -1 -15   8        4.13        9.55      3.24 o 
   0 -15   8       11.15       13.64      3.34 o 
   1 -15   8      123.61      144.20      4.94 o 
   2 -15   8      136.96      133.27      5.84 o 
   3 -15   8        0.54       -1.09      3.16 o 
   4 -15   8        0.51       -1.31      3.23 o 
   5 -15   8        3.19        2.21      3.47 o 
  -4 -14   8       24.85       25.53      6.54 o 
  -3 -14   8        4.47        1.93      4.69 o 
  -2 -14   8        9.87       10.96      2.11 o 
  -1 -14   8       52.44       48.61      6.94 o 
   0 -14   8      219.36      194.30      6.52 o 
   1 -14   8       76.50       72.03      4.17 o 
   2 -14   8       81.29       89.56      6.24 o 
   3 -14   8       19.17       28.57      3.10 o 
   4 -14   8       19.15       19.96      3.10 o 
   5 -14   8        1.73        0.01      3.17 o 
   6 -14   8        0.03        3.19      3.90 o 
  -4 -13   8       15.12       16.26      5.91 o 
  -3 -13   8        7.53        9.30      4.98 o 
  -2 -13   8       57.27       60.87      4.83 o 
  -1 -13   8        0.53        2.00      4.28 o 
   0 -13   8       32.30       28.88      3.38 o 
   1 -13   8       44.59       44.67      4.39 o 
   2 -13   8        0.94       -1.36      2.33 o 
   3 -13   8        8.86        7.38      2.46 o 
   4 -13   8       25.74       32.04      8.15 o 
   5 -13   8        0.42        0.62      2.47 o 
   6 -13   8        0.03        1.86      3.46 o 
  -5 -12   8       48.19       42.41      6.61 o 
  -4 -12   8        6.23        1.56      4.63 o 
  -3 -12   8        7.31        4.63      4.46 o 
  -2 -12   8        1.40        1.62      2.48 o 
  -1 -12   8       86.11       91.73      6.46 o 
   0 -12   8      475.00      430.62     23.13 o 
   1 -12   8       21.59       32.24      3.06 o 
   2 -12   8      103.32      101.43      3.71 o 
   3 -12   8        2.97        2.73      2.25 o 
   4 -12   8       53.42       47.03      3.13 o 
   5 -12   8       37.05       38.61      4.38 o 
   6 -12   8        2.74        1.95      3.49 o 
  -5 -11   8        0.20        4.53      4.54 o 
  -4 -11   8        2.29        3.70      4.72 o 
  -3 -11   8        0.04       -3.38      4.01 o 
  -2 -11   8       15.71       20.99      4.89 o 
  -1 -11   8       34.81       35.15      2.96 o 
   0 -11   8       41.93       39.17      2.89 o 
   1 -11   8        0.66        2.96      2.64 o 
   2 -11   8       50.36       46.41      3.41 o 
   3 -11   8        0.01        0.68      1.94 o 
   4 -11   8        9.41        6.82      2.89 o 
   5 -11   8        4.51        3.46      2.36 o 
   6 -11   8        0.98        0.23      2.95 o 
  -5 -10   8        7.04       10.36      6.31 o 
  -4 -10   8       39.96       41.08      5.89 o 
  -3 -10   8        8.11        2.50      6.45 o 
  -2 -10   8        8.99        7.81      1.40 o 
  -1 -10   8        3.72        3.92      2.14 o 
   0 -10   8        5.59        2.02      1.91 o 
   1 -10   8      239.74      228.18      4.21 o 
   2 -10   8       53.29       53.26      3.20 o 
   3 -10   8        1.05       -0.95      2.45 o 
   4 -10   8        2.84        0.80      2.08 o 
   5 -10   8       10.29        8.90      2.88 o 
   6 -10   8        6.60        8.27      3.50 o 
  -5  -9   8        4.70       16.12      3.83 o 
  -4  -9   8        0.00        0.00      3.55 o 
  -3  -9   8       10.24       11.77      3.98 o 
  -2  -9   8        0.01       -0.60      1.35 o 
  -1  -9   8       36.88       40.83      3.04 o 
   0  -9   8       47.83       54.06      6.06 o 
   1  -9   8        0.51       -0.35      1.48 o 
   2  -9   8       66.19       62.76      2.51 o 
   3  -9   8        0.10        2.53      2.35 o 
   4  -9   8       34.52       33.47      3.16 o 
   5  -9   8       10.87       10.82      6.50 o 
   6  -9   8        0.16        0.82      2.85 o 
  -6  -8   8        0.60        4.16      6.52 o 
  -5  -8   8       80.49       99.31      5.13 o 
  -4  -8   8        9.24        8.64      3.60 o 
  -3  -8   8        1.04        3.13      3.47 o 
  -2  -8   8        1.47        2.73      1.25 o 
  -1  -8   8      269.21      266.70      4.37 o 
   0  -8   8     1180.83     1134.95     12.18 o 
   1  -8   8      141.54      158.11      3.92 o 
   2  -8   8       41.07       53.41      4.09 o 
   3  -8   8        2.13        6.88      2.86 o 
   4  -8   8      169.27      150.23      3.48 o 
   5  -8   8       48.78       49.98      2.74 o 
   6  -8   8        0.67        0.24      2.36 o 
  -6  -7   8        1.93        1.50      3.49 o 
  -5  -7   8       22.19       24.24      3.83 o 
  -4  -7   8        0.05        0.14      2.34 o 
  -3  -7   8        0.90        2.05      3.16 o 
  -2  -7   8       94.07      115.54      1.79 o 
  -1  -7   8      364.50      410.26      5.33 o 
   0  -7   8      165.95      140.91      2.72 o 
   1  -7   8       15.02       15.23      2.19 o 
   2  -7   8      128.46      153.18      4.22 o 
   3  -7   8        5.59        6.99      1.48 o 
   4  -7   8       93.88       84.41      4.59 o 
   5  -7   8       62.02       57.80      2.76 o 
   6  -7   8        2.64        4.08      2.26 o 
  -6  -6   8        0.04       -1.72      3.48 o 
  -5  -6   8        2.67        4.14      3.18 o 
  -4  -6   8      115.84      103.46     10.01 o 
  -3  -6   8        2.41        3.47      3.16 o 
  -2  -6   8     1540.92     1662.57     53.66 o 
  -1  -6   8      810.91      746.88     11.28 o 
   0  -6   8       39.11       38.79      4.02 o 
   1  -6   8     1040.92     1031.00     10.61 o 
   2  -6   8        2.97        2.71      1.03 o 
   3  -6   8       10.08       10.56      1.68 o 
   4  -6   8       80.72       83.31      8.43 o 
   5  -6   8       13.53       16.09      3.24 o 
   6  -6   8       21.84       27.07      4.07 o 
  -6  -5   8        0.01       -3.08      4.30 o 
  -5  -5   8        0.04       -3.08      3.08 o 
  -4  -5   8        4.86        8.14      3.26 o 
  -3  -5   8        5.87        8.14      2.12 o 
  -2  -5   8      195.02      185.80      4.14 o 
  -1  -5   8     1242.59     1241.19     12.06 o 
   0  -5   8      831.43      828.08      9.70 o 
   1  -5   8       77.46       78.71      1.83 o 
   2  -5   8      145.65      135.22      4.51 o 
   3  -5   8        5.31        6.77      1.16 o 
   4  -5   8      360.75      373.06      5.71 o 
   5  -5   8      168.24      153.61      7.73 o 
   6  -5   8        6.66        2.10      3.04 o 
  -6  -4   8        1.45        2.60      3.31 o 
  -5  -4   8       28.07       35.63      6.51 o 
  -4  -4   8       34.36       44.10      4.19 o 
  -3  -4   8       35.74       33.28      2.46 o 
  -2  -4   8     1650.48      170.42      2.90 o 
  -1  -4   8        0.29        1.25      1.27 o 
   0  -4   8     2084.39     2135.26     17.71 o 
   1  -4   8        1.02        1.97      0.61 o 
   2  -4   8        4.55        2.80      1.46 o 
   3  -4   8        8.06        7.95      1.24 o 
   4  -4   8      385.89      357.10      4.68 o 
   5  -4   8       29.63        3.72      4.52 o 
   6  -4   8        6.60        4.57      2.83 o 
  -6  -3   8        0.00        1.79      3.17 o 
  -5  -3   8       38.57       23.24     13.80 o 
  -4  -3   8        1.08        1.39      0.53 o 
  -3  -3   8        1.74        0.49      3.35 o 
  -2  -3   8      124.71      140.11      2.06 o 
  -1  -3   8      200.02      188.41      2.73 o 
   0  -3   8      360.12      393.18      4.39 o 
   1  -3   8      119.10      116.75      1.67 o 
   2  -3   8        8.31        9.75      1.23 o 
   3  -3   8      268.30      266.85      2.98 o 
   4  -3   8        3.27        3.55      1.71 o 
   5  -3   8       62.05       54.15      7.55 o 
   6  -3   8       14.30       13.23      2.49 o 
  -6  -2   8        0.27       -2.81      7.88 o 
  -5  -2   8        2.39        0.82      1.45 o 
  -4  -2   8        2.40        2.95      1.60 o 
  -3  -2   8       14.60       15.45      5.70 o 
  -2  -2   8       44.03       47.09      5.66 o 
  -1  -2   8       21.46       20.95      1.38 o 
   0  -2   8       79.70       88.12      1.13 o 
   1  -2   8       21.28       26.30      2.53 o 
   2  -2   8      125.47      123.93      2.04 o 
   3  -2   8        4.35        4.81      2.03 o 
   4  -2   8       58.99       67.27      3.91 o 
   5  -2   8       13.75       14.84      2.62 o 
   6  -2   8        0.12       -1.29      1.54 o 
  -6  -1   8        0.29        4.07      4.78 o 
  -5  -1   8        0.03        0.37      1.19 o 
  -4  -1   8       49.06       48.99      3.23 o 
  -3  -1   8       28.44       37.51      3.47 o 
  -2  -1   8       49.54       43.75      4.01 o 
  -1  -1   8        0.37        0.12      0.78 o 
   0  -1   8       50.54       66.22      1.54 o 
   1  -1   8      116.30      111.42      3.70 o 
   2  -1   8       20.85       17.13      0.61 o 
   3  -1   8        1.48        1.59      1.38 o 
   4  -1   8       57.07       60.42      2.73 o 
   5  -1   8       61.72       59.83      2.02 o 
   6  -1   8        0.92        0.74      1.76 o 
  -6   0   8        0.00       -0.37      2.53 o 
  -5   0   8        7.01        3.63      1.54 o 
  -4   0   8        0.18        1.85      1.68 o 
  -3   0   8       64.60       62.76      3.44 o 
  -2   0   8        2.96        2.61      1.22 o 
  -1   0   8        0.01        0.17      0.75 o 
   0   0   8     2503.70     2543.53     26.42 o 
   1   0   8     1711.67     1757.08     40.27 o 
   2   0   8        1.67        2.03      0.49 o 
   3   0   8      102.22      104.96      2.89 o 
   4   0   8      266.43      254.61      3.48 o 
   5   0   8       69.22       79.76      4.89 o 
   6   0   8        0.09       -1.39      2.16 o 
  -6   1   8        0.24        0.28      3.10 o 
  -5   1   8        1.46        3.41      2.39 o 
  -4   1   8        1.46       -0.14      1.82 o 
  -3   1   8       18.09       22.63      3.92 o 
  -2   1   8      159.37      158.17      3.00 o 
  -1   1   8      510.08      528.83      4.20 o 
   0   1   8     2495.26     2598.71     18.69 o 
   1   1   8       61.24       72.43      3.87 o 
   2   1   8       80.91       96.82      2.03 o 
   3   1   8       57.20       61.77      2.68 o 
   4   1   8       32.19       32.09      1.46 o 
   5   1   8        0.00        0.15      1.23 o 
   6   1   8        2.34        0.55      1.78 o 
  -6   2   8        0.02        0.18      1.86 o 
  -5   2   8        3.69        1.71      2.16 o 
  -4   2   8       16.93       13.27      2.45 o 
  -3   2   8        0.41        1.68      1.88 o 
  -2   2   8     1708.18     1755.70     15.93 o 
  -1   2   8      827.02      798.27      6.68 o 
   0   2   8        3.14        5.97      1.21 o 
   1   2   8      116.24      129.00      2.22 o 
   2   2   8        1.19        3.49      1.42 o 
   3   2   8        0.01        1.32      0.98 o 
   4   2   8        2.80        4.02      1.34 o 
   5   2   8        7.62        7.38      2.63 o 
   6   2   8        0.08        0.44      1.85 o 
  -6   3   8        0.53        1.96      2.53 o 
  -5   3   8       22.50       20.19      4.61 o 
  -4   3   8        8.04        5.63      3.93 o 
  -3   3   8        0.67        1.24      1.63 o 
  -2   3   8        1.01        0.32      1.19 o 
  -1   3   8      819.47      843.35      7.62 o 
   0   3   8      133.97      117.96      2.27 o 
   1   3   8       25.88       25.64      2.09 o 
   2   3   8       83.69       81.60      1.75 o 
   3   3   8        9.46        8.01      1.38 o 
   4   3   8        0.00       -1.36      1.64 o 
   5   3   8       34.91       31.07      3.09 o 
   6   3   8        3.47        6.95      2.03 o 
  -5   4   8      129.48      125.07      8.12 o 
  -4   4   8       73.32       76.02      3.56 o 
  -3   4   8       72.61       85.36      2.91 o 
  -2   4   8      594.69      622.30      6.19 o 
  -1   4   8      496.73      491.29      5.83 o 
   0   4   8      987.48      991.56      7.34 o 
   1   4   8       40.44       42.76      1.37 o 
   2   4   8      234.15      230.68      5.67 o 
   3   4   8        2.37        1.28      1.59 o 
   4   4   8        6.87        7.08      1.86 o 
   5   4   8      145.51      144.03      3.63 o 
   6   4   8        1.84        4.42      3.39 o 
  -6   5   8        9.09        8.87      3.64 o 
  -5   5   8        2.23        4.97      3.12 o 
  -4   5   8       93.45       93.37      3.86 o 
  -3   5   8       23.82       23.67      2.09 o 
  -2   5   8       17.57       18.62      1.94 o 
  -1   5   8       25.81       18.26      1.83 o 
   0   5   8      222.57      197.38      4.42 o 
   1   5   8       50.77       52.23      3.52 o 
   2   5   8        3.15        2.53      1.10 o 
   3   5   8       49.48       49.44      2.23 o 
   4   5   8       11.78       10.86      1.87 o 
   5   5   8        3.68        2.70      1.70 o 
  -6   6   8        5.96        5.65      3.62 o 
  -5   6   8       18.54       16.81      3.54 o 
  -4   6   8       58.60       58.76      5.74 o 
  -3   6   8        2.44        3.20      1.83 o 
  -2   6   8       15.31       14.77      1.82 o 
  -1   6   8        0.50        1.11      1.93 o 
   0   6   8        0.02       -0.79      1.40 o 
   1   6   8      390.86      384.64      3.72 o 
   2   6   8       30.70       31.36      1.55 o 
   3   6   8        1.77        1.26      1.43 o 
   4   6   8        0.02        0.30      1.37 o 
   5   6   8        0.11       -0.63      1.47 o 
  -6   7   8        8.10       11.19      3.97 o 
  -5   7   8       18.45        5.42      5.58 o 
  -4   7   8        5.85        7.16      2.79 o 
  -3   7   8       13.74       11.22      2.17 o 
  -2   7   8        4.07        4.87      1.99 o 
  -1   7   8       51.16       55.04      2.47 o 
   0   7   8       11.70        9.70      1.59 o 
   1   7   8       22.92       23.76      1.70 o 
   2   7   8        0.82        1.09      1.26 o 
   3   7   8        0.01       -1.49      1.71 o 
   4   7   8        4.70        6.07      2.40 o 
   5   7   8        0.96        1.06      1.76 o 
  -6   8   8        9.49       10.61      4.14 o 
  -5   8   8       36.87       36.06      4.10 o 
  -4   8   8       11.81        8.87      3.76 o 
  -3   8   8       24.50       22.74      2.42 o 
  -2   8   8        1.79       -0.18      1.83 o 
  -1   8   8       58.36       51.06      3.30 o 
   0   8   8      210.99      206.82      3.97 o 
   1   8   8      457.24      462.05      7.13 o 
   2   8   8      132.03      128.59      4.11 o 
   3   8   8        1.75        4.65      2.35 o 
   4   8   8        0.30        4.38      2.87 o 
   5   8   8       37.28       44.98      3.03 o 
  -6   9   8        2.49        0.13      3.46 o 
  -5   9   8       92.87      124.16     10.38 o 
  -4   9   8       89.07       86.53      7.41 o 
  -3   9   8        0.30        1.36      1.99 o 
  -2   9   8       12.06        7.13      2.31 o 
  -1   9   8        0.06        0.05      1.63 o 
   0   9   8      527.03      489.87      6.50 o 
   1   9   8       39.78       51.15      2.90 o 
   2   9   8       63.13       64.15      2.37 o 
   3   9   8        7.53        3.28      2.05 o 
   4   9   8        0.90        2.27      5.23 o 
  -6  10   8        0.63        1.90      5.94 o 
  -5  10   8        0.05       -1.16      3.23 o 
  -4  10   8       14.00       14.17      3.92 o 
  -3  10   8        2.81        1.14      2.05 o 
  -2  10   8       36.19       30.69      4.13 o 
  -1  10   8       24.18       26.43      2.42 o 
   0  10   8      410.45      405.01      8.10 o 
   1  10   8       15.91       15.09      2.02 o 
   2  10   8       54.24       58.51      3.76 o 
   3  10   8        0.06       -1.82      2.09 o 
   4  10   8        0.01       -0.65      3.13 o 
  -5  11   8        0.05        4.65      4.26 o 
  -4  11   8        2.64        3.64      3.43 o 
  -3  11   8       22.50       14.52      3.98 o 
  -2  11   8       40.45       34.96      3.67 o 
  -1  11   8        4.42        7.20      2.48 o 
   0  11   8       16.64       15.19      2.16 o 
   1  11   8       26.43       29.47      2.31 o 
   2  11   8       13.33       13.61      2.28 o 
   3  11   8        0.00       -2.22      2.25 o 
   4  11   8        1.70        5.03      3.78 o 
  -5  12   8       23.14       28.69      5.84 o 
  -4  12   8        4.55        4.73      2.88 o 
  -3  12   8       13.27        5.53      2.63 o 
  -2  12   8        8.66        6.45      2.74 o 
  -1  12   8        2.38        0.50      1.92 o 
   0  12   8      125.83      116.95      6.36 o 
   1  12   8        0.55       -1.85      1.91 o 
   2  12   8        2.53        3.42      2.17 o 
   3  12   8        0.81       -1.43      2.83 o 
  -5  13   8        4.03        7.44      4.12 o 
  -4  13   8       28.48       21.61      3.32 o 
  -3  13   8        0.03        0.49      2.35 o 
  -2  13   8        3.69        2.38      3.27 o 
  -1  13   8        1.99        4.55      2.20 o 
   0  13   8       40.99       41.30      6.33 o 
   1  13   8       25.65       32.94      6.85 o 
   2  13   8        0.12        1.96      1.99 o 
   3  13   8        1.40        5.08      3.98 o 
  -4  14   8        7.03        5.10      3.95 o 
  -3  14   8        1.55       -0.77      2.92 o 
  -2  14   8        2.93        2.34      2.45 o 
  -1  14   8        4.38        3.99      2.41 o 
   0  14   8        3.46        8.55      3.83 o 
   1  14   8       28.00       25.08      3.20 o 
   2  14   8        6.72        6.54      2.63 o 
  -4  15   8       16.84       15.65      3.66 o 
  -3  15   8        0.88        1.81      3.14 o 
  -2  15   8        2.73        0.26      2.39 o 
  -1  15   8        7.86       10.94      3.02 o 
   0  15   8        2.21        0.87      2.86 o 
   1  15   8        0.11        1.02      2.50 o 
  -3  16   8        1.85       -0.34      2.77 o 
  -2  16   8        0.39        0.56      2.87 o 
  -1  16   8        0.00        3.38      2.62 o 
   0  16   8        0.05        3.34      6.93 o 
   0 -20   9        5.40        4.08      4.85 o 
   1 -20   9       11.48       14.27      4.23 o 
   2 -20   9        0.00        0.66      4.33 o 
   3 -20   9        4.09        0.84      4.25 o 
  -1 -19   9        0.32       -2.05      3.77 o 
   0 -19   9        0.00        0.49      3.32 o 
   1 -19   9       11.38        7.97      4.72 o 
   2 -19   9        0.02       -1.27      5.32 o 
   3 -19   9        0.00        0.20      3.89 o 
  -2 -18   9        0.09       -0.07      5.43 o 
  -1 -18   9        4.32        7.37      3.78 o 
   0 -18   9        1.86       -0.30      3.06 o 
   1 -18   9        7.64        6.73      7.97 o 
   2 -18   9        3.45        2.17      4.29 o 
   3 -18   9        4.29        5.50      3.34 o 
   4 -18   9        2.87        2.22      4.04 o 
  -3 -17   9        0.20       -1.71      5.77 o 
  -2 -17   9        0.20        1.67      3.43 o 
  -1 -17   9       14.14       18.99      3.97 o 
   0 -17   9       63.90       65.27     12.21 o 
   1 -17   9        2.58        1.99      3.07 o 
   2 -17   9        0.38        3.06      3.77 o 
   3 -17   9        0.59        1.95      3.61 o 
   4 -17   9       16.70       10.75      4.28 o 
   5 -17   9       13.88       27.17     12.96 o 
  -3 -16   9        0.05       -2.87      5.46 o 
  -2 -16   9        5.81        6.14      2.16 o 
  -1 -16   9        0.08        0.00      3.39 o 
   0 -16   9       76.36       64.72      6.50 o 
   1 -16   9       33.51       36.83      3.69 o 
   2 -16   9       51.73       42.94      3.74 o 
   3 -16   9        0.33       -0.65      4.45 o 
   4 -16   9        4.63        1.55      2.76 o 
   5 -16   9       15.52       14.83      3.56 o 
  -4 -15   9        0.61        5.80      6.03 o 
  -3 -15   9        0.40        2.16      5.03 o 
  -2 -15   9        4.63        3.06      1.24 o 
  -1 -15   9       27.03       29.07      6.47 o 
   0 -15   9       45.78       47.01      3.89 o 
   1 -15   9        4.54        6.95      2.90 o 
   2 -15   9       38.77       37.54      3.46 o 
   3 -15   9       16.54       14.81      3.68 o 
   4 -15   9        0.32       -0.15      2.43 o 
   5 -15   9        0.06        1.37      2.76 o 
  -4 -14   9        0.00        8.39     10.04 o 
  -3 -14   9        6.50        3.21      4.72 o 
  -2 -14   9        8.82        8.39      4.02 o 
  -1 -14   9      121.73      126.21      5.61 o 
   0 -14   9        0.00        2.66      3.46 o 
   1 -14   9       29.50       19.70      9.97 o 
   2 -14   9        8.00        7.03      3.20 o 
   3 -14   9       31.06       34.19      3.03 o 
   4 -14   9        7.37       24.08      7.80 o 
   5 -14   9        1.28        3.70      6.00 o 
  -4 -13   9        7.81        2.16      5.15 o 
  -3 -13   9        5.71       10.29      8.44 o 
  -2 -13   9       69.20       71.60      4.86 o 
  -1 -13   9       75.44       81.44      4.01 o 
   0 -13   9        9.68       12.84      3.81 o 
   1 -13   9      282.12      277.15      6.86 o 
   2 -13   9        0.05       -1.98      2.33 o 
   3 -13   9       10.29       11.32      2.48 o 
   4 -13   9      109.66      117.06      9.23 o 
   5 -13   9       50.86       53.83      3.58 o 
   6 -13   9        0.00       -1.71      4.44 o 
  -5 -12   9        5.60        4.15      4.03 o 
  -4 -12   9        2.20       -4.44      5.09 o 
  -3 -12   9        0.16        4.04      4.32 o 
  -2 -12   9       12.87       13.56      5.06 o 
  -1 -12   9       64.92       69.74      3.70 o 
   0 -12   9      120.49      115.92      6.60 o 
   1 -12   9      171.47      150.24      4.19 o 
   2 -12   9        5.28        5.77      2.34 o 
   3 -12   9       62.91       60.01      2.93 o 
   4 -12   9        0.04        1.83      4.08 o 
   5 -12   9        0.00        1.88      2.89 o 
   6 -12   9        5.15        0.17      3.82 o 
  -5 -11   9        0.01        0.83      3.53 o 
  -4 -11   9        1.84        9.04      8.47 o 
  -3 -11   9        1.73        5.40      4.12 o 
  -2 -11   9       47.65       54.00      2.74 o 
  -1 -11   9        9.13       10.62      2.58 o 
   0 -11   9       85.30       79.24      7.36 o 
   1 -11   9      214.11      193.54      4.23 o 
   2 -11   9       41.01       43.92      4.53 o 
   3 -11   9        0.01        3.69      2.52 o 
   4 -11   9        3.06        4.50      2.48 o 
   5 -11   9        0.02       -0.60      2.52 o 
   6 -11   9        2.08        2.65      2.56 o 
  -5 -10   9       11.75        9.73      3.88 o 
  -4 -10   9        0.01       -0.09      3.84 o 
  -3 -10   9        0.08       -0.88      3.53 o 
  -2 -10   9        3.44        7.42      1.84 o 
  -1 -10   9      135.27      162.98      4.04 o 
   0 -10   9        7.48        7.70      2.08 o 
   1 -10   9       15.41       15.41      2.26 o 
   2 -10   9       43.50       41.72      2.42 o 
   3 -10   9       76.24       76.11      5.02 o 
   4 -10   9       59.05       49.32      3.99 o 
   5 -10   9        5.17        7.28      2.29 o 
   6 -10   9        2.16        1.37      2.35 o 
  -5  -9   9        2.42        5.90      3.51 o 
  -4  -9   9        1.63        4.95      4.24 o 
  -3  -9   9       12.05       19.13      4.26 o 
  -2  -9   9        0.00       -0.08      0.87 o 
  -1  -9   9      260.93      256.90     15.52 o 
   0  -9   9       51.69       44.83      5.40 o 
   1  -9   9       27.56       28.93      1.97 o 
   2  -9   9        2.32        4.32      1.63 o 
   3  -9   9        7.54        4.73      3.27 o 
   4  -9   9       58.31       59.15      2.58 o 
   5  -9   9        1.78        5.14      2.09 o 
   6  -9   9        1.08       -0.11      3.20 o 
  -6  -8   9        0.00       -1.62      3.70 o 
  -5  -8   9       63.22       69.20      4.86 o 
  -4  -8   9        1.86       -1.53      2.64 o 
  -3  -8   9        7.57        9.47      3.72 o 
  -2  -8   9       23.68       23.73      2.83 o 
  -1  -8   9      127.73      122.41      3.12 o 
   0  -8   9      764.23      756.88     16.45 o 
   1  -8   9        7.17        7.57      1.45 o 
   2  -8   9      201.99      201.91      7.08 o 
   3  -8   9        0.81        1.28      1.60 o 
   4  -8   9       10.58       12.07      2.43 o 
   5  -8   9        7.62        8.40      3.48 o 
   6  -8   9        1.07        1.73      3.94 o 
  -6  -7   9        2.77        7.11      3.95 o 
  -5  -7   9        1.91        1.15      3.77 o 
  -4  -7   9       11.75        9.50      4.95 o 
  -3  -7   9       13.52       13.19      3.75 o 
  -2  -7   9       88.06       96.77      2.09 o 
  -1  -7   9      244.86      271.28      3.36 o 
   0  -7   9     1115.08     1154.14     11.86 o 
   1  -7   9        8.89       12.82      1.46 o 
   2  -7   9        0.50       -0.51      1.04 o 
   3  -7   9      193.77      192.04      3.05 o 
   4  -7   9      256.87      242.61      3.98 o 
   5  -7   9        5.04        3.49      2.99 o 
   6  -7   9        0.39        0.11      2.81 o 
  -6  -6   9        0.53        0.60      4.03 o 
  -5  -6   9        2.48        0.84      4.52 o 
  -4  -6   9       44.76       49.05      3.52 o 
  -3  -6   9       28.91       35.80      3.88 o 
  -2  -6   9     1218.47     1282.64     22.02 o 
  -1  -6   9      582.88      575.17      6.07 o 
   0  -6   9      113.13      123.50      2.22 o 
   1  -6   9      202.32      197.64      3.58 o 
   2  -6   9        1.14        2.60      1.39 o 
   3  -6   9      115.99      108.37      3.08 o 
   4  -6   9      124.15      129.88      3.49 o 
   5  -6   9       15.16       15.46      4.29 o 
   6  -6   9       28.23       15.35      6.20 o 
  -6  -5   9        2.40        2.75      3.53 o 
  -5  -5   9       96.32      107.37     12.38 o 
  -4  -5   9        9.34        9.74      2.72 o 
  -3  -5   9       29.11       33.57      3.74 o 
  -2  -5   9      327.60      326.23      6.80 o 
  -1  -5   9      334.09      327.01      5.10 o 
   0  -5   9      333.46      338.17      3.62 o 
   1  -5   9        0.03        0.88      0.72 o 
   2  -5   9      461.65      448.84      4.19 o 
   3  -5   9        2.62        3.67      2.03 o 
   4  -5   9      628.07      618.07      8.50 o 
   5  -5   9        7.29        6.62      2.67 o 
   6  -5   9        0.29        1.45      2.17 o 
  -6  -4   9        0.42       -4.47      4.47 o 
  -5  -4   9       17.29       10.13      4.10 o 
  -4  -4   9       59.20       56.43      4.19 o 
  -3  -4   9       38.17       43.93      2.69 o 
  -2  -4   9      825.50      815.27      9.39 o 
  -1  -4   9        0.01        1.22      1.03 o 
   0  -4   9      342.11      357.71      4.46 o 
   1  -4   9      109.53      108.77      2.16 o 
   2  -4   9       24.42       25.25      0.77 o 
   3  -4   9       37.50       38.59      4.51 o 
   4  -4   9      382.27      403.50      9.81 o 
   5  -4   9        4.98        5.05      1.93 o 
   6  -4   9       13.06       10.16      2.26 o 
  -6  -3   9        0.94        4.12      3.44 o 
  -5  -3   9       79.22       74.81     43.61 o 
  -4  -3   9       10.39       10.76      1.30 o 
  -3  -3   9       83.17       89.37      1.71 o 
  -2  -3   9      211.24      217.58      2.87 o 
  -1  -3   9       51.35       62.09      2.28 o 
   0  -3   9     1067.21     1146.77     10.82 o 
   1  -3   9       46.00       40.97      1.53 o 
   2  -3   9        0.49        0.51      0.88 o 
   3  -3   9       77.95       86.31      2.01 o 
   4  -3   9      223.81      246.67      8.53 o 
   5  -3   9        1.45        4.11      1.81 o 
   6  -3   9        0.37        1.32      1.76 o 
  -5  -2   9        0.03        0.68      0.91 o 
  -4  -2   9       18.65       17.59      1.83 o 
  -3  -2   9        1.09        0.22      1.45 o 
  -2  -2   9        1.47        3.72      1.11 o 
  -1  -2   9      115.23       98.68      1.96 o 
   0  -2   9       11.20       12.37      0.92 o 
   1  -2   9       43.62       41.74      5.09 o 
   2  -2   9       17.04       15.54      1.10 o 
   3  -2   9        6.47        8.21      1.39 o 
   4  -2   9        0.18       -1.86      1.86 o 
   5  -2   9       23.17       20.52      3.15 o 
   6  -2   9        1.07        1.66      3.01 o 
  -5  -1   9        2.43        0.48      1.28 o 
  -4  -1   9        3.60        3.20      1.35 o 
  -3  -1   9       39.50       45.01      4.99 o 
  -2  -1   9       32.28       37.58      2.09 o 
  -1  -1   9      407.28      413.59      4.09 o 
   0  -1   9     2062.39     2208.17     36.18 o 
   1  -1   9      190.31      174.23      4.80 o 
   2  -1   9      157.73      145.44      3.65 o 
   3  -1   9       41.00       42.07      1.99 o 
   4  -1   9        3.85        1.89      1.04 o 
   5  -1   9       41.59       38.64      2.57 o 
   6  -1   9        0.02        0.05      1.60 o 
  -5   0   9        1.43       -0.48      1.56 o 
  -4   0   9       15.09       12.06      2.16 o 
  -3   0   9        0.33        0.82      1.56 o 
  -2   0   9      230.10      244.98      4.60 o 
  -1   0   9        5.81        7.17      1.00 o 
   0   0   9       58.33       65.73      4.53 o 
   1   0   9      612.11      612.64      7.20 o 
   2   0   9      135.78      134.17      1.39 o 
   3   0   9       76.15       74.29      2.38 o 
   4   0   9        0.03       -0.88      1.52 o 
   5   0   9       24.25       28.64      4.19 o 
   6   0   9        1.78        4.92      1.86 o 
  -6   1   9        0.12       -0.97      3.27 o 
  -5   1   9       12.97       15.20      2.09 o 
  -4   1   9        3.06        5.04      3.28 o 
  -3   1   9        9.75       11.32      1.52 o 
  -2   1   9      989.39      988.20      8.73 o 
  -1   1   9      770.59      733.94      5.69 o 
   0   1   9      126.55      118.66      3.13 o 
   1   1   9      108.75      123.66      2.17 o 
   2   1   9        1.18        2.00      0.75 o 
   3   1   9        0.00        0.24      0.86 o 
   4   1   9      111.63      100.61      1.94 o 
   5   1   9        4.11        2.63      1.66 o 
   6   1   9        0.59        1.76      1.79 o 
  -6   2   9       10.30        8.67      2.56 o 
  -5   2   9        5.12        4.80      2.96 o 
  -4   2   9       42.62       53.70      4.18 o 
  -3   2   9        1.93        1.18      1.60 o 
  -2   2   9     1945.53     1994.25     17.79 o 
  -1   2   9     2434.34     2402.06     20.64 o 
   0   2   9       12.31       12.92      0.76 o 
   1   2   9        2.32        2.07      0.53 o 
   2   2   9        2.51        2.84      0.87 o 
   3   2   9        9.23        9.29      0.99 o 
   4   2   9      220.46      216.52      3.11 o 
   5   2   9        6.87        4.24      1.59 o 
   6   2   9        1.20        1.29      2.25 o 
  -6   3   9        7.89        7.03      3.57 o 
  -5   3   9       67.59       90.66      5.19 o 
  -4   3   9        0.36        3.06      1.90 o 
  -3   3   9       49.83       49.98      2.16 o 
  -2   3   9       49.77       52.11      4.42 o 
  -1   3   9      883.70      912.79      7.93 o 
   0   3   9      592.81      613.17      4.87 o 
   1   3   9       37.55       36.82      1.10 o 
   2   3   9        8.93        7.96      1.52 o 
   3   3   9        6.84        6.52      1.78 o 
   4   3   9       20.68       24.55      2.01 o 
   5   3   9        1.39        3.74      1.80 o 
   6   3   9       15.35       16.83      3.71 o 
  -6   4   9        2.12        0.05      2.56 o 
  -5   4   9        6.24        4.66      2.16 o 
  -4   4   9        8.80       11.59      2.24 o 
  -3   4   9      165.17      192.40      3.41 o 
  -2   4   9       40.19       42.19      1.91 o 
  -1   4   9      321.49      331.53      4.03 o 
   0   4   9      467.36      489.02      4.30 o 
   1   4   9        2.50        2.99      0.97 o 
   2   4   9       57.59       58.94      3.58 o 
   3   4   9       35.52       34.45      3.81 o 
   4   4   9       18.79       14.72      3.25 o 
   5   4   9        8.91       12.93      1.64 o 
  -6   5   9       11.45       28.38     11.51 o 
  -5   5   9       95.80       99.65      4.93 o 
  -4   5   9       10.97        9.60      2.71 o 
  -3   5   9       46.97       41.74      2.64 o 
  -2   5   9        2.59        1.43      1.59 o 
  -1   5   9      128.35      123.53      4.11 o 
   0   5   9       32.09       25.39      2.89 o 
   1   5   9       30.76       28.82      1.42 o 
   2   5   9       39.82       38.99      2.70 o 
   3   5   9        6.44        4.88      1.62 o 
   4   5   9       50.64       49.51      3.51 o 
   5   5   9       12.58       19.32      2.74 o 
  -6   6   9       54.16       54.44      6.93 o 
  -5   6   9       13.03       10.49      2.49 o 
  -4   6   9        1.31        1.17      1.88 o 
  -3   6   9        0.90        2.51      1.86 o 
  -2   6   9       18.57       20.31      2.33 o 
  -1   6   9      316.82      337.74      5.02 o 
   0   6   9        6.76        5.90      1.72 o 
   1   6   9        5.07        3.74      1.21 o 
   2   6   9       21.28       23.36      1.38 o 
   3   6   9       25.28       22.46      2.20 o 
   4   6   9       30.70       40.26      3.04 o 
   5   6   9        0.60       -0.54      2.03 o 
  -6   7   9        2.65       -3.29      3.29 o 
  -5   7   9       12.74       13.74      4.36 o 
  -4   7   9        0.57       -0.42      1.91 o 
  -3   7   9        0.57        0.52      1.75 o 
  -2   7   9        9.98       16.07      3.83 o 
  -1   7   9       36.51       33.42      3.00 o 
   0   7   9       57.84       46.48      2.33 o 
   1   7   9       63.31       65.92      2.18 o 
   2   7   9        0.37        2.18      1.37 o 
   3   7   9       14.26       12.46      2.11 o 
   4   7   9        0.82        0.88      1.51 o 
   5   7   9        0.43        1.46      1.63 o 
  -6   8   9        2.85        2.30      3.09 o 
  -5   8   9       11.19        8.66      2.92 o 
  -4   8   9        5.42        2.57      2.19 o 
  -3   8   9        4.78        2.69      1.97 o 
  -2   8   9       27.93       28.58      2.91 o 
  -1   8   9       49.31       48.72      2.93 o 
   0   8   9      185.02      190.00      3.47 o 
   1   8   9       86.07      103.33      2.69 o 
   2   8   9       24.05       26.76      2.22 o 
   3   8   9        0.88        1.96      4.09 o 
   4   8   9        0.17        2.05      2.79 o 
  -6   9   9        3.33        5.73      2.99 o 
  -5   9   9        0.13        3.60      2.84 o 
  -4   9   9        0.48       -0.54      2.19 o 
  -3   9   9        0.25       -1.54      2.04 o 
  -2   9   9       56.55       63.05      6.54 o 
  -1   9   9      111.37      112.20      3.32 o 
   0   9   9      145.62      152.49      4.53 o 
   1   9   9        2.98        2.49      1.54 o 
   2   9   9        5.39        7.08      1.66 o 
   3   9   9        0.76       -1.78      2.55 o 
   4   9   9        0.01        3.58      3.01 o 
  -5  10   9        0.07        5.44      2.90 o 
  -4  10   9        1.28       -0.96      2.32 o 
  -3  10   9        6.73        5.61      2.28 o 
  -2  10   9        5.43        3.20      2.89 o 
  -1  10   9      142.01      151.54      4.53 o 
   0  10   9       51.50       54.48      4.64 o 
   1  10   9       26.43       31.57      6.38 o 
   2  10   9        2.30        3.81      1.95 o 
   3  10   9        0.16       -1.92      2.37 o 
   4  10   9        2.47       -0.06      2.96 o 
  -5  11   9        1.76       -2.86      2.86 o 
  -4  11   9       13.58        8.63      3.76 o 
  -3  11   9       13.17       10.67      3.32 o 
  -2  11   9       15.86       11.02      2.50 o 
  -1  11   9      224.37      213.88      5.30 o 
   0  11   9        0.19        0.00      1.99 o 
   1  11   9        5.15        5.86      2.16 o 
   2  11   9        0.67        3.86      1.80 o 
   3  11   9        0.03        2.51      2.83 o 
  -5  12   9        0.08        4.10      3.05 o 
  -4  12   9        0.69       -0.29      2.62 o 
  -3  12   9        9.14        6.85      2.59 o 
  -2  12   9        7.73        7.63      2.68 o 
  -1  12   9        0.08        7.07      2.98 o 
   0  12   9       78.58       84.40      5.50 o 
   1  12   9        0.33       -1.31      2.19 o 
   2  12   9        3.89        5.73      2.14 o 
   3  12   9        0.58        0.63      2.89 o 
  -4  13   9        1.39        3.20      2.85 o 
  -3  13   9        1.99        4.53      3.08 o 
  -2  13   9        3.67        0.68      2.47 o 
  -1  13   9       12.73       10.78      2.50 o 
   0  13   9        3.74        6.28      2.69 o 
   1  13   9        2.51        5.28      2.36 o 
   2  13   9        0.66        4.38      2.69 o 
  -4  14   9        0.23       -0.22      3.13 o 
  -3  14   9        0.00        3.15      2.74 o 
  -2  14   9        1.34        0.45      2.27 o 
  -1  14   9        2.30        4.22      3.09 o 
   0  14   9        0.92        6.23      4.50 o 
   1  14   9        0.96       -2.10      2.16 o 
   2  14   9        5.72       11.09      2.87 o 
  -3  15   9        0.30        3.52      2.93 o 
  -2  15   9        0.13       -2.66      2.66 o 
  -1  15   9        2.93        5.95      2.64 o 
   0  15   9        3.62        3.67      2.66 o 
   1  15   9        7.99       13.51      5.41 o 
  -2  16   9        0.03        2.08      3.08 o 
  -1  16   9        1.46        5.77      2.86 o 
   0 -20  10       19.31       22.35      4.66 o 
   1 -20  10        0.47       -0.02      3.35 o 
   2 -20  10        2.25        5.08      5.05 o 
  -1 -19  10        5.58        5.17      3.95 o 
   0 -19  10        5.03        8.60      4.94 o 
   1 -19  10        0.27        2.38      3.44 o 
   2 -19  10        0.25       -1.38      5.54 o 
   3 -19  10        0.25        0.25      3.07 o 
  -2 -18  10        0.02       -3.63      3.94 o 
  -1 -18  10       25.26       25.22      5.33 o 
   0 -18  10        1.08       -0.33      3.07 o 
   1 -18  10       35.39       43.79      4.29 o 
   2 -18  10       31.94       40.05      4.13 o 
   3 -18  10        6.89        5.34      3.28 o 
   4 -18  10       11.64       10.97      6.15 o 
  -3 -17  10        0.43        6.40      6.25 o 
  -2 -17  10        0.21        6.57      4.51 o 
  -1 -17  10        1.39       -1.10      3.17 o 
   0 -17  10       11.22       15.11      3.65 o 
   1 -17  10        0.15        3.48      3.84 o 
   2 -17  10       14.39       18.35      3.51 o 
   3 -17  10        0.00        4.11      5.19 o 
   4 -17  10        0.51       -0.78      3.48 o 
  -3 -16  10        0.01        7.25      5.74 o 
  -2 -16  10        3.16        2.21      3.30 o 
  -1 -16  10        4.15        7.33      3.34 o 
   0 -16  10        7.91        9.54      3.27 o 
   1 -16  10        3.00        2.16      4.89 o 
   2 -16  10        6.39        8.04      3.69 o 
   3 -16  10        2.01        2.29      4.90 o 
   4 -16  10        9.99        5.90      3.49 o 
   5 -16  10        0.11       -0.76      3.17 o 
  -3 -15  10        2.11        1.42      8.30 o 
  -2 -15  10        0.04        2.27      4.12 o 
  -1 -15  10       23.59       22.20      3.60 o 
   0 -15  10        4.76        8.51      3.53 o 
   1 -15  10        2.99        2.33      2.59 o 
   2 -15  10        6.47        6.51      2.86 o 
   3 -15  10       24.44       22.87      5.16 o 
   4 -15  10       20.12       16.88      3.03 o 
   5 -15  10        0.29        1.91      3.20 o 
  -4 -14  10        0.72       -3.55      5.57 o 
  -3 -14  10        6.13        2.02      4.72 o 
  -2 -14  10        0.81        0.79      2.78 o 
  -1 -14  10      100.63       96.30      5.70 o 
   0 -14  10      141.17      135.74      4.63 o 
   1 -14  10        0.26       -1.25      2.70 o 
   2 -14  10        6.16        3.77      2.34 o 
   3 -14  10       12.43       12.08      2.65 o 
   4 -14  10       32.73       42.42      3.22 o 
   5 -14  10       26.94       30.33      8.06 o 
  -4 -13  10        2.13        0.45      4.66 o 
  -3 -13  10        5.37        7.73      4.72 o 
  -2 -13  10       29.09       32.00     10.53 o 
  -1 -13  10       41.53       53.33      7.02 o 
   0 -13  10      381.11      384.92      7.15 o 
   1 -13  10      209.83      208.42     10.97 o 
   2 -13  10       11.35       11.41      2.42 o 
   3 -13  10        0.42        0.46      2.00 o 
   4 -13  10       36.24       32.03      3.51 o 
   5 -13  10        0.08        0.89      3.45 o 
   6 -13  10        2.29        0.58      3.37 o 
  -5 -12  10       21.26       45.18      6.85 o 
  -4 -12  10        2.15        0.88      4.55 o 
  -3 -12  10        0.09       -3.81      4.29 o 
  -2 -12  10       39.83       41.79      1.93 o 
  -1 -12  10       19.82       18.54      2.90 o 
   0 -12  10      268.40      270.24      6.40 o 
   1 -12  10      303.40      276.75      5.35 o 
   2 -12  10       29.89       27.95      3.00 o 
   3 -12  10       60.88       52.24      2.82 o 
   4 -12  10       79.29       66.52      8.30 o 
   5 -12  10        7.62        4.83      2.90 o 
   6 -12  10       20.40       32.57      5.49 o 
  -5 -11  10        2.26        3.46      4.69 o 
  -4 -11  10        0.02       -1.76      7.79 o 
  -3 -11  10        6.96       10.69      4.44 o 
  -2 -11  10        7.31        8.76      2.82 o 
  -1 -11  10       44.16       42.62      4.14 o 
   0 -11  10       64.52       74.30      3.13 o 
   1 -11  10      146.65      137.45      5.50 o 
   2 -11  10        0.03        0.36      2.13 o 
   3 -11  10        3.38        3.76      1.90 o 
   4 -11  10       67.65       66.59      2.94 o 
   5 -11  10        5.48        5.69      2.84 o 
   6 -11  10        1.93        5.07      4.12 o 
  -5 -10  10        2.40       -0.01      3.92 o 
  -4 -10  10        0.95        4.24      4.46 o 
  -3 -10  10        2.52        3.01      3.78 o 
  -2 -10  10        3.94        3.26      1.04 o 
  -1 -10  10      129.35      123.50      4.85 o 
   0 -10  10       22.76       21.24      3.82 o 
   1 -10  10      396.09      411.46      5.69 o 
   2 -10  10       15.42       17.29      1.94 o 
   3 -10  10       79.99       89.37      3.50 o 
   4 -10  10        7.88       17.19      3.56 o 
   5 -10  10        4.03        3.79      2.07 o 
   6 -10  10        1.08        5.80      3.09 o 
  -5  -9  10        0.02       -0.52      3.15 o 
  -4  -9  10        0.30       -0.45      2.65 o 
  -3  -9  10        1.27        6.51      6.48 o 
  -2  -9  10       19.69       21.35      1.52 o 
  -1  -9  10      132.63      128.11      3.44 o 
   0  -9  10       11.64       19.55      2.57 o 
   1  -9  10       42.09       50.09      2.33 o 
   2  -9  10        0.17        0.47      1.72 o 
   3  -9  10        8.12       10.53      1.72 o 
   4  -9  10       48.99       45.44      4.19 o 
   5  -9  10       18.25       20.56      2.32 o 
   6  -9  10        3.62        4.48      3.14 o 
  -5  -8  10        1.23        5.61      5.19 o 
  -4  -8  10        0.28        0.85      3.40 o 
  -3  -8  10       28.39       18.59      4.04 o 
  -2  -8  10      107.36      104.22      1.74 o 
  -1  -8  10      248.44      251.60      3.75 o 
   0  -8  10       92.49       98.24      2.94 o 
   1  -8  10       55.34       45.56      1.82 o 
   2  -8  10      266.06      269.69      3.66 o 
   3  -8  10        1.46       -1.18      1.34 o 
   4  -8  10       77.97       71.92      4.98 o 
   5  -8  10       11.20        9.20      1.96 o 
   6  -8  10        2.31        2.54      3.34 o 
  -6  -7  10        6.48        2.81      3.80 o 
  -5  -7  10       10.63        9.64      4.39 o 
  -4  -7  10        0.56        0.48      2.97 o 
  -3  -7  10        1.36        2.64      3.30 o 
  -2  -7  10       17.92       18.02      3.23 o 
  -1  -7  10      146.16      150.06      3.44 o 
   0  -7  10       51.40       47.40      1.79 o 
   1  -7  10        2.60        2.71      1.06 o 
   2  -7  10        1.93        1.55      1.49 o 
   3  -7  10      308.52      312.20      5.39 o 
   4  -7  10        1.70        6.46      1.81 o 
   5  -7  10        2.26        1.94      1.64 o 
   6  -7  10        7.15        1.11      2.96 o 
  -6  -6  10        2.50        3.85      3.87 o 
  -5  -6  10       41.88       54.97     10.45 o 
  -4  -6  10        6.61        6.07      2.71 o 
  -3  -6  10       41.02       44.89      2.95 o 
  -2  -6  10      365.37      379.89     12.47 o 
  -1  -6  10      518.26      479.44      5.34 o 
   0  -6  10       49.05       49.44      1.35 o 
   1  -6  10        0.02        0.16      0.92 o 
   2  -6  10       17.78       17.84      1.28 o 
   3  -6  10      188.70      185.76      3.03 o 
   4  -6  10      383.96      385.70      6.13 o 
   5  -6  10        2.04        1.70      1.81 o 
   6  -6  10        9.29       -0.71      2.81 o 
  -6  -5  10       23.35       43.23      9.99 o 
  -5  -5  10       42.65       52.18      4.32 o 
  -4  -5  10        4.05        4.80      2.51 o 
  -3  -5  10       67.68       80.67      9.45 o 
  -2  -5  10      240.88      232.55      4.89 o 
  -1  -5  10     1792.51     1721.35     19.80 o 
   0  -5  10      154.16      159.13      3.04 o 
   1  -5  10      138.92      169.84      1.76 o 
   2  -5  10       37.41       39.11      1.52 o 
   3  -5  10      168.99      153.85      6.38 o 
   4  -5  10      126.17      109.95      2.91 o 
   5  -5  10        0.49        1.28      2.49 o 
   6  -5  10        7.40        6.37      3.07 o 
  -6  -4  10       11.54       13.46      4.01 o 
  -5  -4  10       39.91       48.64      4.07 o 
  -4  -4  10       13.68       16.56      2.80 o 
  -3  -4  10       56.14       61.18      3.22 o 
  -2  -4  10       13.99       12.63      1.67 o 
  -1  -4  10      293.39      255.70      3.83 o 
   0  -4  10       12.99       17.36      1.16 o 
   1  -4  10      279.72      290.38      2.78 o 
   2  -4  10       63.86       62.38      3.31 o 
   3  -4  10        3.47        4.36      1.32 o 
   4  -4  10     1193.07     1188.11     15.10 o 
   5  -4  10        0.57        1.99      3.02 o 
   6  -4  10        3.83        3.95      4.83 o 
  -6  -3  10        5.90        7.38      3.71 o 
  -5  -3  10       24.73       20.24      3.90 o 
  -4  -3  10        1.00        0.62      0.81 o 
  -3  -3  10       75.04       70.16      3.07 o 
  -2  -3  10       11.18       15.81      1.46 o 
  -1  -3  10     1338.82     1320.58      9.77 o 
   0  -3  10        0.78        1.31      0.69 o 
   1  -3  10      421.35      386.81     15.47 o 
   2  -3  10       15.55       16.20      0.84 o 
   3  -3  10      185.71      170.82      2.64 o 
   4  -3  10        0.13        2.21      1.46 o 
   5  -3  10        2.11        4.21      3.44 o 
   6  -3  10        4.43        2.95      2.30 o 
  -5  -2  10        6.80        5.21      1.10 o 
  -4  -2  10        4.97        2.82      1.74 o 
  -3  -2  10        0.02       -1.11      1.14 o 
  -2  -2  10      183.86      181.42      7.68 o 
  -1  -2  10        2.50        3.69      1.06 o 
   0  -2  10        3.56        3.19      0.57 o 
   1  -2  10      179.68      187.76      4.92 o 
   2  -2  10        2.29        2.25      2.50 o 
   3  -2  10       96.57       95.57      3.54 o 
   4  -2  10       79.40       87.32      2.53 o 
   5  -2  10        0.81        2.74      1.47 o 
   6  -2  10        0.01        0.18      1.59 o 
  -5  -1  10        5.44        2.79      1.45 o 
  -4  -1  10        2.29        2.03      1.66 o 
  -3  -1  10        4.49        5.61      1.45 o 
  -2  -1  10      110.89      120.61      2.48 o 
  -1  -1  10      677.60      679.48      7.66 o 
   0  -1  10      362.61      326.28      3.43 o 
   1  -1  10        3.20        5.36      1.78 o 
   2  -1  10        7.97        8.16      2.81 o 
   3  -1  10      182.28      172.39      4.04 o 
   4  -1  10       87.38       76.33      1.88 o 
   5  -1  10        2.86        0.47      1.17 o 
   6  -1  10        0.26        1.40      2.05 o 
  -6   0  10        1.89       -2.45      4.86 o 
  -5   0  10        0.03       -1.42      1.73 o 
  -4   0  10        8.79       10.60      1.79 o 
  -3   0  10      110.71      112.85      2.82 o 
  -2   0  10      130.51      125.70      2.24 o 
  -1   0  10      159.52      152.35      3.43 o 
   0   0  10       52.88       62.92      1.71 o 
   1   0  10       50.26       53.90      5.26 o 
   2   0  10      111.95      101.66      1.97 o 
   3   0  10       20.60       21.17      3.27 o 
   4   0  10       22.13       21.99      1.85 o 
   5   0  10        1.36        3.23      1.65 o 
   6   0  10        2.90        1.31      2.86 o 
  -6   1  10       20.94       14.73      4.09 o 
  -5   1  10        0.09        1.91      1.79 o 
  -4   1  10       20.15       24.09      6.43 o 
  -3   1  10        3.37        3.43      1.42 o 
  -2   1  10      846.11      841.63      7.86 o 
  -1   1  10      917.29      906.79      6.96 o 
   0   1  10      127.73      124.06      2.15 o 
   1   1  10       17.35       19.00      1.62 o 
   2   1  10        2.82        1.30      1.10 o 
   3   1  10       20.53       19.04      1.13 o 
   4   1  10       46.46       51.68      2.09 o 
   5   1  10        0.10        0.31      1.33 o 
   6   1  10        2.55        1.83      2.12 o 
  -6   2  10        2.14       -0.63      2.27 o 
  -5   2  10       10.60       11.28      3.26 o 
  -4   2  10       44.71       40.90      4.62 o 
  -3   2  10       21.65       21.09      1.81 o 
  -2   2  10     1038.75     1035.39     10.06 o 
  -1   2  10      156.51      140.18      2.55 o 
   0   2  10       24.24       23.45      1.46 o 
   1   2  10      145.84      139.82      2.17 o 
   2   2  10        0.63       -0.16      0.53 o 
   3   2  10        6.01        9.79      1.64 o 
   4   2  10        4.22        1.08      1.55 o 
   5   2  10        3.68        2.89      1.53 o 
   6   2  10        0.08       -1.87      2.19 o 
  -6   3  10       16.52       11.37      2.71 o 
  -5   3  10       53.29       58.13      3.27 o 
  -4   3  10       15.00       21.04      3.96 o 
  -3   3  10       28.12       31.96      2.59 o 
  -2   3  10       41.33       44.02      2.89 o 
  -1   3  10      276.52      282.20      3.24 o 
   0   3  10       94.59       95.84      1.97 o 
   1   3  10      110.30      119.83      4.20 o 
   2   3  10        3.19        1.14      1.46 o 
   3   3  10        2.40        1.53      1.90 o 
   4   3  10        5.73       10.35      1.92 o 
   5   3  10        0.01        0.43      1.46 o 
  -6   4  10       12.24        5.60      3.02 o 
  -5   4  10       10.52        7.03      2.77 o 
  -4   4  10        0.15        1.46      1.76 o 
  -3   4  10       61.93       69.55      3.49 o 
  -2   4  10      113.42      116.75      4.10 o 
  -1   4  10       74.84       80.35      2.33 o 
   0   4  10       41.08       42.31      1.71 o 
   1   4  10      184.59      189.83      3.06 o 
   2   4  10        8.64       10.23      1.92 o 
   3   4  10       87.21       81.15      1.94 o 
   4   4  10       78.54       83.48      2.81 o 
   5   4  10        2.11        3.68      1.67 o 
  -6   5  10       42.05       45.83      4.01 o 
  -5   5  10       17.28       16.82      3.05 o 
  -4   5  10        6.52        4.02      2.07 o 
  -3   5  10        7.15        6.65      1.99 o 
  -2   5  10        3.08        5.35      1.61 o 
  -1   5  10      311.54      307.20      4.22 o 
   0   5  10       13.52       14.48      1.47 o 
   1   5  10       83.98       80.80      3.34 o 
   2   5  10        5.05       12.42      2.69 o 
   3   5  10        5.93        3.35      1.55 o 
   4   5  10       20.65       21.39      4.65 o 
   5   5  10        0.24       -0.68      1.97 o 
  -6   6  10        0.07        4.12      3.24 o 
  -5   6  10        2.54        5.87      2.37 o 
  -4   6  10        1.70        0.65      2.60 o 
  -3   6  10       17.41       17.48      2.40 o 
  -2   6  10       20.79       32.01      3.12 o 
  -1   6  10      115.89      124.22      2.65 o 
   0   6  10       66.18       68.34      2.89 o 
   1   6  10      183.26      188.25      2.53 o 
   2   6  10        2.87        1.03      1.20 o 
   3   6  10       47.01       43.60      4.59 o 
   4   6  10       41.56       41.83      1.89 o 
   5   6  10        1.40        3.52      1.59 o 
  -6   7  10       17.79       20.16      3.17 o 
  -5   7  10        1.39       -0.26      2.04 o 
  -4   7  10        0.00        4.47      3.77 o 
  -3   7  10        6.77        9.49      2.35 o 
  -2   7  10        3.62        4.74      1.85 o 
  -1   7  10       64.26       64.71      2.91 o 
   0   7  10      425.88      443.22     14.82 o 
   1   7  10       75.95       83.56      3.27 o 
   2   7  10        9.39        7.95      1.41 o 
   3   7  10       19.98       22.20      3.42 o 
   4   7  10        0.37        0.23      1.40 o 
  -6   8  10        0.14       -2.13      4.24 o 
  -5   8  10        1.23        3.56      2.86 o 
  -4   8  10        0.04        1.46      2.47 o 
  -3   8  10        1.73        2.07      2.32 o 
  -2   8  10      138.42      154.85      3.52 o 
  -1   8  10        7.65       10.06      1.89 o 
   0   8  10      201.83      217.92      4.44 o 
   1   8  10        5.95       14.57      3.53 o 
   2   8  10        0.35        1.02      1.37 o 
   3   8  10        2.19        0.55      2.11 o 
   4   8  10        8.86        5.42      3.23 o 
  -5   9  10        3.03        9.28      2.80 o 
  -4   9  10        1.47        3.53      3.35 o 
  -3   9  10        0.18        1.24      2.02 o 
  -2   9  10      101.30      109.64      3.25 o 
  -1   9  10        9.55       12.60      2.33 o 
   0   9  10        4.45        2.64      2.08 o 
   1   9  10        0.02        0.18      1.30 o 
   2   9  10        1.02        0.61      1.68 o 
   3   9  10        0.00        2.96      3.57 o 
   4   9  10        7.93        5.43      3.21 o 
  -5  10  10        2.30       10.53      3.34 o 
  -4  10  10       10.54       14.52      5.73 o 
  -3  10  10        4.49        0.53      2.58 o 
  -2  10  10       23.29       28.42      4.97 o 
  -1  10  10       61.54       58.92      3.73 o 
   0  10  10        0.79        0.48      2.02 o 
   1  10  10        6.81        4.81      2.10 o 
   2  10  10        9.77       12.00      2.22 o 
   3  10  10        1.92        3.34      2.26 o 
  -5  11  10        0.00       -1.18      2.75 o 
  -4  11  10        5.50        3.54      3.39 o 
  -3  11  10       11.44        8.96      2.58 o 
  -2  11  10        0.06       -2.50      2.50 o 
  -1  11  10        3.43        2.93      1.99 o 
   0  11  10       22.59       22.88      2.68 o 
   1  11  10        0.35        0.54      1.96 o 
   2  11  10        3.71        6.19      2.22 o 
   3  11  10        2.98        3.60      2.43 o 
  -4  12  10        0.35        0.91      3.01 o 
  -3  12  10        3.31        5.21      2.84 o 
  -2  12  10        3.77        3.89      2.74 o 
  -1  12  10       19.05       18.36      2.49 o 
   0  12  10        1.48        4.31      2.23 o 
   1  12  10        5.21        5.52      2.87 o 
   2  12  10        8.61        8.08      2.44 o 
  -4  13  10        0.16        0.17      2.63 o 
  -3  13  10        0.36       -1.00      2.46 o 
  -2  13  10        0.85       -2.41      2.41 o 
  -1  13  10        2.70        8.21      3.99 o 
   0  13  10        0.72        0.61      2.40 o 
   1  13  10        0.13        3.09      2.37 o 
   2  13  10        2.53        2.01      2.41 o 
  -3  14  10        0.19       -2.60      3.02 o 
  -2  14  10        1.27        3.38      2.93 o 
  -1  14  10       14.14       24.33      7.28 o 
   0  14  10        2.51        3.68      2.55 o 
   1  14  10        1.22       -2.07      2.16 o 
  -2  15  10        1.01        3.95      3.13 o 
  -1  15  10        0.03        6.59      7.28 o 
   0  15  10       17.82       17.16      4.62 o 
   0 -20  11        6.55        7.68      4.13 o 
   1 -20  11        1.53        4.70      4.69 o 
   2 -20  11        6.34        0.73      4.00 o 
  -1 -19  11        4.83        6.13      4.81 o 
   0 -19  11       10.80       21.18      8.94 o 
   1 -19  11       15.87        7.56      4.47 o 
   2 -19  11        0.92        3.22      3.31 o 
   3 -19  11        0.43        1.51      3.38 o 
  -2 -18  11        0.04        1.85      3.73 o 
  -1 -18  11       11.34       15.72      4.05 o 
   0 -18  11        4.88       -2.26      3.79 o 
   1 -18  11       47.09       62.16      4.44 o 
   2 -18  11       32.73       37.65      4.95 o 
   3 -18  11        3.05        8.21      3.30 o 
   4 -18  11        1.57        0.65      3.60 o 
  -2 -17  11        5.29        7.39      5.36 o 
  -1 -17  11        7.51        1.41      4.63 o 
   0 -17  11        3.54        7.54      5.89 o 
   1 -17  11       16.22       20.04      3.59 o 
   2 -17  11       19.47       14.97      3.57 o 
   3 -17  11        0.57        7.10      3.55 o 
   4 -17  11        0.01        3.63      3.47 o 
  -3 -16  11        0.01       -1.39      5.20 o 
  -2 -16  11        1.81        1.95      3.24 o 
  -1 -16  11        0.00       -2.52      3.10 o 
   0 -16  11       19.17       18.46      4.45 o 
   1 -16  11       42.53       52.01      3.80 o 
   2 -16  11        0.20       -1.39      2.55 o 
   3 -16  11        1.61        2.48      3.78 o 
   4 -16  11       16.46       27.83      8.02 o 
   5 -16  11        0.13        1.59      2.78 o 
  -3 -15  11        3.02       -5.54      8.79 o 
  -2 -15  11        0.88       -0.58      1.02 o 
  -1 -15  11       42.37       33.89      3.81 o 
   0 -15  11        2.55        1.36      4.46 o 
   1 -15  11       20.22       16.29      3.73 o 
   2 -15  11        2.40        2.14      2.39 o 
   3 -15  11        9.03       13.63      3.38 o 
   4 -15  11       12.94       23.73      9.23 o 
   5 -15  11        3.35        2.26      4.52 o 
  -4 -14  11        0.04        2.33      5.35 o 
  -3 -14  11        1.16        2.70      4.63 o 
  -2 -14  11        7.13        8.07      1.69 o 
  -1 -14  11       64.66       69.62      5.23 o 
   0 -14  11       79.93       78.08      4.79 o 
   1 -14  11        0.25       -1.54      3.87 o 
   2 -14  11       13.59        7.82      3.04 o 
   3 -14  11       72.23       70.73      3.39 o 
   4 -14  11        3.68        4.47      2.96 o 
   5 -14  11        1.64        2.63      2.54 o 
  -4 -13  11        0.08        1.28      4.95 o 
  -3 -13  11        0.04        2.05      4.32 o 
  -2 -13  11        1.48        2.62      0.97 o 
  -1 -13  11        0.63        2.74      3.22 o 
   0 -13  11      439.98      415.78     11.71 o 
   1 -13  11       55.30       61.44      3.24 o 
   2 -13  11       24.05       26.74      3.31 o 
   3 -13  11       19.84       24.71      2.56 o 
   4 -13  11       16.80       25.63      6.95 o 
   5 -13  11        1.58        6.93      4.33 o 
  -4 -12  11        3.23        3.07      4.80 o 
  -3 -12  11        3.58        2.22      7.22 o 
  -2 -12  11        3.13        1.60      0.86 o 
  -1 -12  11        0.14        0.80      2.23 o 
   0 -12  11      354.94      349.63      7.28 o 
   1 -12  11      116.28      109.57      9.00 o 
   2 -12  11       23.77       26.48      2.43 o 
   3 -12  11       46.53       48.75      5.70 o 
   4 -12  11       30.90       44.06      3.39 o 
   5 -12  11        2.32        6.82      3.41 o 
   6 -12  11       37.30       47.65      3.56 o 
  -5 -11  11        0.90        0.84      3.47 o 
  -4 -11  11        1.13        0.14      4.07 o 
  -3 -11  11       12.44       12.99      4.52 o 
  -2 -11  11       85.97       91.81      5.03 o 
  -1 -11  11       13.59       12.83      3.04 o 
   0 -11  11      112.38      118.86      3.57 o 
   1 -11  11        2.59        2.64      1.89 o 
   2 -11  11       12.69       26.63      9.61 o 
   3 -11  11      111.78      105.80      3.61 o 
   4 -11  11       53.20       38.35      2.47 o 
   5 -11  11        2.76        1.74      2.39 o 
   6 -11  11        1.43        2.18      2.40 o 
  -5 -10  11        0.62        2.70      4.38 o 
  -4 -10  11        0.05       -2.66      2.99 o 
  -3 -10  11        1.04        2.25      3.72 o 
  -2 -10  11       91.48      103.46     10.41 o 
  -1 -10  11      216.59      237.73      5.56 o 
   0 -10  11       36.48       48.63      6.14 o 
   1 -10  11      337.88      353.11      5.90 o 
   2 -10  11        1.58        0.65      1.88 o 
   3 -10  11      283.02      256.32      4.18 o 
   4 -10  11        4.49        4.48      1.81 o 
   5 -10  11        3.15        5.03      2.54 o 
   6 -10  11        1.90        0.04      2.02 o 
  -5  -9  11        1.13        4.83      4.37 o 
  -4  -9  11        1.37        4.03      2.93 o 
  -3  -9  11       22.54       20.87      7.14 o 
  -2  -9  11       21.22       22.97      2.45 o 
  -1  -9  11      181.45      184.67      3.16 o 
   0  -9  11       41.05       45.05      2.81 o 
   1  -9  11       28.11       30.19      4.66 o 
   2  -9  11        5.98        6.67      2.54 o 
   3  -9  11        9.09       13.34      2.94 o 
   4  -9  11       48.83       61.74      2.69 o 
   5  -9  11       13.62       11.27      2.57 o 
   6  -9  11        3.95        3.09      3.68 o 
  -5  -8  11        2.73        0.12      2.94 o 
  -4  -8  11        0.87       -0.92      3.17 o 
  -3  -8  11       59.03       57.03      4.83 o 
  -2  -8  11       87.17       83.83      4.93 o 
  -1  -8  11        0.65        0.69      1.49 o 
   0  -8  11      219.53      229.87      4.12 o 
   1  -8  11       42.04       40.95      1.70 o 
   2  -8  11       28.33       29.80      1.93 o 
   3  -8  11       12.11       15.99      4.36 o 
   4  -8  11        6.14        3.95      1.47 o 
   5  -8  11        2.08        1.61      2.79 o 
   6  -8  11        0.03        2.27      3.04 o 
  -6  -7  11        1.62        4.47      4.78 o 
  -5  -7  11        1.83       -0.27      3.66 o 
  -4  -7  11        3.06        3.89      3.33 o 
  -3  -7  11       23.98       27.07      2.79 o 
  -2  -7  11       10.72       14.80      2.63 o 
  -1  -7  11       23.56       23.95      1.79 o 
   0  -7  11       45.71       50.99      1.51 o 
   1  -7  11        3.03        4.46      1.62 o 
   2  -7  11        9.97       11.45      1.34 o 
   3  -7  11       21.82       24.71      4.53 o 
   4  -7  11       39.36       36.12      3.35 o 
   5  -7  11        7.91        4.41      1.65 o 
   6  -7  11        7.09        1.82      2.96 o 
  -6  -6  11       26.17       39.50      7.58 o 
  -5  -6  11       28.39       28.03      4.02 o 
  -4  -6  11        0.01       -0.43      4.35 o 
  -3  -6  11       27.86       27.26      3.65 o 
  -2  -6  11       47.96       58.90      2.43 o 
  -1  -6  11       83.27       69.25      5.33 o 
   0  -6  11       82.18       84.30      2.19 o 
   1  -6  11       58.96       63.50      2.27 o 
   2  -6  11      137.45      140.43      3.04 o 
   3  -6  11     1200.68     1208.19     11.99 o 
   4  -6  11      134.56      121.90      2.78 o 
   5  -6  11        0.56        2.78      1.95 o 
   6  -6  11        0.04        1.05      4.63 o 
  -6  -5  11        2.83       -0.80      3.52 o 
  -5  -5  11       29.95       49.68      6.68 o 
  -4  -5  11        0.02       -0.20      2.24 o 
  -3  -5  11        9.18        7.88      2.25 o 
  -2  -5  11       20.81       24.27      1.71 o 
  -1  -5  11      116.70      114.31      2.66 o 
   0  -5  11      632.70      624.44      6.44 o 
   1  -5  11      381.10      426.55      6.65 o 
   2  -5  11      108.81      108.32      1.40 o 
   3  -5  11      453.72      428.62      3.99 o 
   4  -5  11       21.06       19.59      2.77 o 
   5  -5  11        1.86        2.89      2.03 o 
   6  -5  11       12.50        7.36      2.99 o 
  -6  -4  11        2.52       -2.32      6.16 o 
  -5  -4  11        4.71       12.07      4.69 o 
  -4  -4  11        1.19        2.32      2.37 o 
  -3  -4  11       63.55       72.18      4.10 o 
  -2  -4  11       93.98       94.63      1.63 o 
  -1  -4  11       12.39       18.24      1.14 o 
   0  -4  11       36.04       36.87      1.34 o 
   1  -4  11      176.99      183.38      5.71 o 
   2  -4  11       76.58       81.82      2.11 o 
   3  -4  11      157.58      151.04      3.52 o 
   4  -4  11       15.64       24.75      9.07 o 
   5  -4  11       11.28        9.44      2.76 o 
   6  -4  11        0.27       -1.78      1.78 o 
  -6  -3  11        3.64        6.33      3.72 o 
  -5  -3  11        3.77        0.20      2.03 o 
  -4  -3  11        0.04        0.14      1.40 o 
  -3  -3  11        6.52        7.01      1.86 o 
  -2  -3  11      116.48      105.18      2.24 o 
  -1  -3  11       21.89       24.72      1.11 o 
   0  -3  11       41.20       41.93      0.86 o 
   1  -3  11      890.78      876.82     14.07 o 
   2  -3  11        3.26        4.38      2.87 o 
   3  -3  11     1345.73     1321.98     14.68 o 
   4  -3  11      431.72      430.93      9.35 o 
   5  -3  11        3.53        3.80      1.46 o 
   6  -3  11        5.17        3.04      2.04 o 
  -6  -2  11        2.53       13.93      5.66 o 
  -5  -2  11        0.99        0.69      1.65 o 
  -4  -2  11        0.25        1.00      2.13 o 
  -3  -2  11        1.77        1.99      1.33 o 
  -2  -2  11      475.82      451.41      5.42 o 
  -1  -2  11        5.99        6.22      1.06 o 
   0  -2  11       70.14       84.02      1.38 o 
   1  -2  11      215.00      225.49      5.69 o 
   2  -2  11       29.09       30.00      3.55 o 
   3  -2  11     1148.98     1124.04     13.35 o 
   4  -2  11       17.99       18.03      1.73 o 
   5  -2  11        0.05        1.88      1.81 o 
   6  -2  11        2.22        1.30      1.94 o 
  -5  -1  11        0.10        1.80      2.19 o 
  -4  -1  11        0.17        1.08      1.54 o 
  -3  -1  11       28.83       35.18      3.60 o 
  -2  -1  11      197.15      165.05      5.13 o 
  -1  -1  11      316.83      329.05      3.41 o 
   0  -1  11      407.68      382.73      4.69 o 
   1  -1  11       93.59      110.61      3.08 o 
   2  -1  11       77.38       68.63      4.24 o 
   3  -1  11        0.01       -0.02      0.55 o 
   4  -1  11        0.05        1.02      1.31 o 
   5  -1  11        4.10        3.20      1.48 o 
   6  -1  11        1.67        0.90      1.60 o 
  -5   0  11       13.61       15.72      2.30 o 
  -4   0  11        4.05        3.16      2.02 o 
  -3   0  11      257.44      268.10      5.32 o 
  -2   0  11      230.81      227.49      4.34 o 
  -1   0  11        0.05        0.06      2.13 o 
   0   0  11       76.94       83.03      3.70 o 
   1   0  11        8.59        5.54      2.41 o 
   2   0  11        0.87        0.48      2.67 o 
   3   0  11        8.95       12.35      1.05 o 
   4   0  11       36.43       30.92      1.91 o 
   5   0  11        5.07        7.63      1.64 o 
  -6   1  11        1.91        1.68      2.10 o 
  -5   1  11        0.52        0.43      2.02 o 
  -4   1  11        4.63        4.28      1.89 o 
  -3   1  11        3.28        4.81      1.57 o 
  -2   1  11        0.66        0.23      1.18 o 
  -1   1  11      117.11      129.67      2.12 o 
   0   1  11       34.14       39.83      1.99 o 
   1   1  11        3.04        1.59      1.90 o 
   2   1  11        3.08        2.88      0.30 o 
   3   1  11        4.26        3.75      0.89 o 
   4   1  11       66.60       61.63      3.81 o 
   5   1  11        0.71        0.11      1.63 o 
  -6   2  11        2.21        2.67      4.35 o 
  -5   2  11       23.06       27.32      4.88 o 
  -4   2  11        9.60        9.59      2.21 o 
  -3   2  11       93.24       94.10      2.83 o 
  -2   2  11      223.45      228.54      3.63 o 
  -1   2  11       48.27       33.49      1.94 o 
   0   2  11      155.82      174.40      3.37 o 
   1   2  11      282.45      302.67      5.93 o 
   2   2  11       28.55       25.22      2.19 o 
   3   2  11      118.12      111.14      1.76 o 
   4   2  11       73.56       75.76      1.93 o 
   5   2  11        2.57        0.31      1.73 o 
  -6   3  11        1.14       -2.16      2.39 o 
  -5   3  11        4.56        2.39      1.99 o 
  -4   3  11       15.51       17.16      2.06 o 
  -3   3  11        0.61       -1.19      1.79 o 
  -2   3  11      157.33      153.02      4.64 o 
  -1   3  11        6.13        3.25      1.71 o 
   0   3  11       73.40       80.91      2.93 o 
   1   3  11       62.30       73.02      3.89 o 
   2   3  11        7.36        6.29      1.60 o 
   3   3  11      171.22      154.11      2.01 o 
   4   3  11        2.23        0.52      1.00 o 
   5   3  11        0.56        1.13      1.85 o 
  -6   4  11        1.08        2.69      3.72 o 
  -5   4  11        2.23        0.99      2.44 o 
  -4   4  11        4.28        1.59      2.06 o 
  -3   4  11       22.02       23.58      2.31 o 
  -2   4  11        0.32        2.20      1.66 o 
  -1   4  11       32.96       35.90      3.42 o 
   0   4  11       16.55       18.37      1.60 o 
   1   4  11      171.16      180.79      4.48 o 
   2   4  11        5.55        3.69      1.63 o 
   3   4  11        2.84        4.97      1.22 o 
   4   4  11        2.30        4.77      1.40 o 
   5   4  11        0.77        0.41      1.46 o 
  -6   5  11        1.33        2.48      2.66 o 
  -5   5  11        1.27        3.18      2.41 o 
  -4   5  11        0.57        1.72      2.25 o 
  -3   5  11       24.21       34.80      8.07 o 
  -2   5  11        4.37        6.94      1.95 o 
  -1   5  11        4.77       12.23      4.28 o 
   0   5  11      223.07      216.75      3.19 o 
   1   5  11       35.00       31.01      2.36 o 
   2   5  11       14.80        7.72      2.91 o 
   3   5  11       58.69       45.32      3.04 o 
   4   5  11        5.68        3.17      1.48 o 
   5   5  11        0.08       -3.67      3.67 o 
  -6   6  11        4.62        6.30      2.73 o 
  -5   6  11        1.63        2.62      2.59 o 
  -4   6  11        1.78        2.09      2.03 o 
  -3   6  11        5.05        5.38      1.93 o 
  -2   6  11        6.51        5.06      2.00 o 
  -1   6  11       29.17       38.94      3.80 o 
   0   6  11      385.58      372.32      5.54 o 
   1   6  11       46.54       44.68      1.72 o 
   2   6  11       26.09       22.36      2.58 o 
   3   6  11       60.75       58.66      2.26 o 
   4   6  11       22.25       31.41      2.37 o 
  -6   7  11        0.12        4.53      3.52 o 
  -5   7  11        0.49        3.42      2.49 o 
  -4   7  11        1.22        2.39      2.14 o 
  -3   7  11       26.49       30.52      3.17 o 
  -2   7  11      107.03      131.15      3.86 o 
  -1   7  11       35.80       33.52      2.07 o 
   0   7  11      348.97      339.67      4.82 o 
   1   7  11        2.27        2.86      1.23 o 
   2   7  11       14.81       13.86      1.87 o 
   3   7  11        6.27        9.33      2.25 o 
   4   7  11       12.69       15.15      2.95 o 
  -5   8  11        2.00        8.44      5.96 o 
  -4   8  11        0.57       -2.20      2.45 o 
  -3   8  11        2.22        2.45      2.29 o 
  -2   8  11        0.08       -1.55      1.93 o 
  -1   8  11       69.55       67.55      2.51 o 
   0   8  11       72.96       69.19      2.28 o 
   1   8  11        0.06       -0.89      1.28 o 
   2   8  11        4.20        4.21      1.56 o 
   3   8  11       11.33        9.77      2.18 o 
   4   8  11        3.86        3.43      2.20 o 
  -5   9  11        3.71       -0.95      2.76 o 
  -4   9  11        6.76       11.36      2.86 o 
  -3   9  11       13.89       10.95      3.35 o 
  -2   9  11        0.51        1.27      2.60 o 
  -1   9  11       28.93       31.79      2.43 o 
   0   9  11        0.08       -1.19      1.49 o 
   1   9  11        9.45        5.81      1.63 o 
   2   9  11        4.18        5.23      1.68 o 
   3   9  11        3.77        4.57      2.93 o 
   4   9  11        2.72        6.44      2.10 o 
  -5  10  11        3.12        7.34      2.97 o 
  -4  10  11       14.10       14.73      5.96 o 
  -3  10  11        0.14        0.67      2.12 o 
  -2  10  11       43.37       51.71      8.43 o 
  -1  10  11       22.38       27.71      2.70 o 
   0  10  11        5.95        4.01      1.76 o 
   1  10  11       96.51      111.21      6.32 o 
   2  10  11       20.46       19.35      2.09 o 
   3  10  11        0.03        3.20      2.62 o 
  -5  11  11       13.32       14.35      4.38 o 
  -4  11  11        2.76        1.63      2.59 o 
  -3  11  11        1.16        2.09      2.31 o 
  -2  11  11        1.37        4.02      2.45 o 
  -1  11  11        4.61        4.62      2.67 o 
   0  11  11        9.75       11.81      2.07 o 
   1  11  11       22.84       22.11      3.28 o 
   2  11  11        1.78       -0.10      1.92 o 
   3  11  11        6.42        7.22      2.86 o 
  -4  12  11        0.04        1.91      2.97 o 
  -3  12  11        0.34        1.60      2.84 o 
  -2  12  11        5.57        4.60      2.63 o 
  -1  12  11        0.50        4.04      2.52 o 
   0  12  11       10.66       12.76      2.25 o 
   1  12  11        4.27        4.18      2.14 o 
   2  12  11        2.57        4.23      2.42 o 
  -4  13  11        0.43       -0.12      2.61 o 
  -3  13  11        0.27        2.91      2.63 o 
  -2  13  11        2.70        1.36      2.31 o 
  -1  13  11        0.00       -2.14      2.21 o 
   0  13  11       11.74       10.61      2.92 o 
   1  13  11        2.30        3.46      5.34 o 
  -3  14  11        1.60        5.09      3.30 o 
  -2  14  11        2.12        3.60      2.93 o 
  -1  14  11        1.64       13.63      3.11 o 
   0  14  11        7.45        9.75      2.53 o 
   1  14  11        0.01       -2.40      9.23 o 
  -1  15  11        2.65        7.34      3.87 o 
   0 -20  12        0.23       -2.15      4.32 o 
   1 -20  12        1.06        1.80      4.79 o 
   2 -20  12       14.14       13.84      4.86 o 
  -1 -19  12       10.01        5.88      6.78 o 
   0 -19  12        0.15       -2.57      3.53 o 
   1 -19  12       36.37       28.63     10.83 o 
   2 -19  12        0.09        3.38      4.22 o 
   3 -19  12        0.31        8.10      8.76 o 
  -2 -18  12        1.90        2.22      5.70 o 
  -1 -18  12        0.09       -2.65      4.44 o 
   0 -18  12        1.34        1.86      3.66 o 
   1 -18  12       48.34       51.28      4.40 o 
   2 -18  12        5.95        8.11      3.23 o 
   3 -18  12        8.78       13.74      6.97 o 
   4 -18  12        0.79       -0.26      3.47 o 
  -2 -17  12        0.14        2.18      3.51 o 
  -1 -17  12        0.14       -0.85      5.32 o 
   0 -17  12       16.43       20.36      7.02 o 
   1 -17  12       38.30       43.88      3.93 o 
   2 -17  12        7.76        5.24      3.62 o 
   3 -17  12        9.97       14.69      3.75 o 
   4 -17  12        2.70        1.47      2.83 o 
  -3 -16  12        0.98        3.90      5.63 o 
  -2 -16  12       21.03       19.78      4.34 o 
  -1 -16  12       23.15       21.02      4.64 o 
   0 -16  12       37.77       48.97      7.75 o 
   1 -16  12       26.25       30.61      7.02 o 
   2 -16  12        0.23        1.31      3.06 o 
   3 -16  12        5.35        6.09      3.18 o 
   4 -16  12        2.01        2.95      3.19 o 
   5 -16  12        0.18       -0.21      2.53 o 
  -3 -15  12        1.05        1.82      4.92 o 
  -2 -15  12       50.08       48.39      6.43 o 
  -1 -15  12        0.68       -2.88      2.88 o 
   0 -15  12       19.20       14.96      3.61 o 
   1 -15  12       20.79       20.59      3.50 o 
   2 -15  12        0.52        2.24      2.38 o 
   3 -15  12       14.94       11.21      3.64 o 
   4 -15  12        4.53        8.01      2.60 o 
   5 -15  12        0.76        1.31      2.53 o 
  -4 -14  12        0.00        1.59      5.23 o 
  -3 -14  12        3.12       -3.33      4.95 o 
  -2 -14  12        2.56        3.58      1.60 o 
  -1 -14  12       28.76       24.32      3.54 o 
   0 -14  12       25.17       30.81      3.54 o 
   1 -14  12        3.75        3.66      2.77 o 
   2 -14  12        0.00        1.59      2.12 o 
   3 -14  12       21.05       21.16      6.04 o 
   4 -14  12        1.14        1.69      2.15 o 
   5 -14  12        0.01       -0.29      3.87 o 
  -4 -13  12        1.77       -1.65      8.64 o 
  -3 -13  12        2.76        6.65      4.86 o 
  -2 -13  12       25.34       17.85      1.91 o 
  -1 -13  12       62.86       69.86      3.65 o 
   0 -13  12      194.16      186.77      4.72 o 
   1 -13  12        4.75        4.11      2.14 o 
   2 -13  12        1.62        5.42      2.23 o 
   3 -13  12       21.43       12.28      2.31 o 
   4 -13  12        9.35       11.30      2.36 o 
   5 -13  12        4.55        0.65      2.18 o 
  -4 -12  12        1.93        7.36      5.09 o 
  -3 -12  12        7.42        1.79      7.22 o 
  -2 -12  12      110.24      119.06      2.33 o 
  -1 -12  12       16.53       14.14      2.65 o 
   0 -12  12       93.00       90.04      3.58 o 
   1 -12  12        0.01       -0.87      1.86 o 
   2 -12  12       10.18        6.02      2.34 o 
   3 -12  12       68.08       53.61      3.10 o 
   4 -12  12        5.28        4.55      2.00 o 
   5 -12  12        0.16       -2.56      2.61 o 
  -5 -11  12        0.05       -2.05      3.63 o 
  -4 -11  12        0.49        5.40      4.75 o 
  -3 -11  12        7.45       13.45      4.52 o 
  -2 -11  12       12.19       17.32      2.02 o 
  -1 -11  12        0.00       -1.53      1.53 o 
   0 -11  12       27.96       33.39      3.30 o 
   1 -11  12       47.46       56.12      2.64 o 
   2 -11  12       11.50        7.00      2.27 o 
   3 -11  12       84.91       83.91      2.68 o 
   4 -11  12       36.60       38.74      2.99 o 
   5 -11  12        1.55        2.89      2.69 o 
   6 -11  12        1.73        0.68      2.72 o 
  -5 -10  12        0.01        1.89      4.21 o 
  -4 -10  12        0.05        1.62      2.95 o 
  -3 -10  12        0.02        1.59      3.64 o 
  -2 -10  12        0.00        0.37      0.87 o 
  -1 -10  12        7.23        8.62      1.41 o 
   0 -10  12       83.99      100.50      9.94 o 
   1 -10  12       48.87       54.61      2.36 o 
   2 -10  12        1.41       -1.81      1.81 o 
   3 -10  12        7.70       15.82      7.08 o 
   4 -10  12        7.60       16.18      3.84 o 
   5 -10  12        2.00        2.76      2.17 o 
   6 -10  12        0.00       -1.13      2.45 o 
  -5  -9  12        1.39        0.56      3.17 o 
  -4  -9  12        1.87        1.89      2.80 o 
  -3  -9  12       48.29       54.87      8.19 o 
  -2  -9  12      185.21      185.77     11.90 o 
  -1  -9  12        0.10        0.24      1.41 o 
   0  -9  12       63.41       75.25      8.76 o 
   1  -9  12        4.90        5.04      1.86 o 
   2  -9  12       23.62       19.61      3.20 o 
   3  -9  12       99.47       82.42      2.76 o 
   4  -9  12       22.19       23.73      3.10 o 
   5  -9  12        4.73        4.60      1.76 o 
   6  -9  12        0.03       -0.07      1.83 o 
  -5  -8  12        1.75        0.07      4.92 o 
  -4  -8  12        0.08        1.64      2.65 o 
  -3  -8  12       86.51       84.38      5.26 o 
  -2  -8  12      380.69      376.71      5.33 o 
  -1  -8  12       15.64       21.07      4.46 o 
   0  -8  12       44.15       46.96      2.07 o 
   1  -8  12        2.04        2.04      1.18 o 
   2  -8  12       47.64       52.04      2.69 o 
   3  -8  12       16.07       24.71      1.56 o 
   4  -8  12       11.12       10.67      1.87 o 
   5  -8  12        2.84        2.90      1.58 o 
   6  -8  12        2.02        1.96      4.98 o 
  -5  -7  12        2.45        4.28      4.10 o 
  -4  -7  12        8.42        8.38      3.50 o 
  -3  -7  12       71.65       63.13      3.43 o 
  -2  -7  12      698.29      687.30      8.43 o 
  -1  -7  12        0.53        2.18      2.29 o 
   0  -7  12       83.56       90.08      1.78 o 
   1  -7  12        6.46        9.01      2.22 o 
   2  -7  12        0.04        1.32      1.04 o 
   3  -7  12      310.39      327.11      3.82 o 
   4  -7  12       17.96       17.52      1.43 o 
   5  -7  12        1.47        1.60      2.70 o 
   6  -7  12        0.49        1.90      2.81 o 
  -6  -6  12        0.03       -1.19      3.69 o 
  -5  -6  12        7.84        4.67      3.29 o 
  -4  -6  12        0.00       -2.61      2.61 o 
  -3  -6  12       24.44       33.97      7.58 o 
  -2  -6  12      287.95      280.80      3.83 o 
  -1  -6  12       26.29       31.59      2.84 o 
   0  -6  12      157.79      154.31      2.66 o 
   1  -6  12       25.88       30.82      1.01 o 
   2  -6  12       83.03       92.23      1.83 o 
   3  -6  12      294.12      288.82      6.32 o 
   4  -6  12        0.02        0.85      1.14 o 
   5  -6  12        3.68        3.16      1.91 o 
   6  -6  12        2.74        2.59      2.73 o 
  -6  -5  12       18.65       19.27      5.33 o 
  -5  -5  12        0.05       -0.88      2.91 o 
  -4  -5  12        0.01       -1.01      2.36 o 
  -3  -5  12       62.57       66.68      3.19 o 
  -2  -5  12      176.09      191.47      3.86 o 
  -1  -5  12       13.89       13.32      2.50 o 
   0  -5  12      781.40      794.96      8.87 o 
   1  -5  12      200.22      211.10      2.80 o 
   2  -5  12       77.46       78.21      2.58 o 
   3  -5  12      394.23      399.92      8.97 o 
   4  -5  12       46.07       53.84      3.33 o 
   5  -5  12        0.01       -0.61      1.62 o 
   6  -5  12        5.88        2.72      2.05 o 
  -6  -4  12        0.02       -0.21      3.27 o 
  -5  -4  12        0.00       -0.32      3.37 o 
  -4  -4  12        0.76        0.64      3.60 o 
  -3  -4  12       35.32       37.02      4.39 o 
  -2  -4  12       17.00       30.31      1.67 o 
  -1  -4  12        0.24        1.15      1.01 o 
   0  -4  12       52.46       54.45      1.83 o 
   1  -4  12        9.08        9.28      1.51 o 
   2  -4  12       45.70       44.75      6.62 o 
   3  -4  12      468.26      482.72      6.15 o 
   4  -4  12        7.85        8.55      2.14 o 
   5  -4  12       29.67       35.34      1.60 o 
  -6  -3  12        4.40        5.33      4.59 o 
  -5  -3  12        3.87        5.09      3.06 o 
  -4  -3  12        0.13       -0.57      1.07 o 
  -3  -3  12      169.55      161.92      3.27 o 
  -2  -3  12      583.21      555.84      5.64 o 
  -1  -3  12      227.67      219.44      2.34 o 
   0  -3  12      149.27      148.43      4.06 o 
   1  -3  12      285.24      310.41      6.91 o 
   2  -3  12       71.48       57.66      7.16 o 
   3  -3  12       18.87       16.34      1.53 o 
   4  -3  12      119.45      117.65      6.82 o 
   5  -3  12        1.21        1.75      1.30 o 
  -6  -2  12        0.51        3.34      5.67 o 
  -5  -2  12        0.86        1.17      1.26 o 
  -4  -2  12        0.94       -0.29      1.20 o 
  -3  -2  12       36.89       38.58      2.84 o 
  -2  -2  12       35.77       28.09      1.70 o 
  -1  -2  12       14.62       18.86      3.91 o 
   0  -2  12      195.70      199.10      2.76 o 
   1  -2  12       32.82       32.70      3.50 o 
   2  -2  12       95.05       85.69      4.89 o 
   3  -2  12       81.40       75.91      4.18 o 
   4  -2  12       41.51       37.38      1.27 o 
   5  -2  12        0.08        0.58      1.21 o 
  -5  -1  12        4.00        5.66      3.31 o 
  -4  -1  12        4.92        5.59      3.24 o 
  -3  -1  12       68.70       70.99      2.88 o 
  -2  -1  12      439.97      425.54      5.53 o 
  -1  -1  12        8.96        9.81      1.19 o 
   0  -1  12      442.32      469.84      3.47 o 
   1  -1  12       16.42       20.97      2.36 o 
   2  -1  12       71.62       79.21      4.69 o 
   3  -1  12      530.82      505.55     10.97 o 
   4  -1  12        1.06        2.86      2.01 o 
   5  -1  12       13.22       14.35      1.29 o 
  -5   0  12       12.58        8.05      2.25 o 
  -4   0  12        0.49        1.44      2.32 o 
  -3   0  12      128.37      124.41      3.22 o 
  -2   0  12        5.68        0.69      2.83 o 
  -1   0  12        9.85       12.87      1.29 o 
   0   0  12       41.90       41.53      2.99 o 
   1   0  12       13.28       14.44      2.84 o 
   2   0  12       11.71       13.16      3.53 o 
   3   0  12       36.88       41.08      3.88 o 
   4   0  12        5.32        4.69      1.57 o 
   5   0  12        1.96        2.29      1.38 o 
  -6   1  12       25.22       59.05      6.94 o 
  -5   1  12        0.00       -0.17      3.58 o 
  -4   1  12        7.75       10.02      2.84 o 
  -3   1  12        1.44        3.29      3.76 o 
  -2   1  12       79.27       87.35      2.90 o 
  -1   1  12        0.09        0.58      0.88 o 
   0   1  12       90.29      101.24      3.48 o 
   1   1  12       11.88       11.05      2.35 o 
   2   1  12        7.88       11.49      3.61 o 
   3   1  12       42.39       29.04      0.82 o 
   4   1  12        2.19        1.32      1.01 o 
   5   1  12        2.43       -1.39      3.44 o 
  -6   2  12        9.85        7.11      2.87 o 
  -5   2  12       18.71       14.70      3.07 o 
  -4   2  12        5.85        4.24      1.97 o 
  -3   2  12       93.97       92.57      3.11 o 
  -2   2  12      185.52      182.82      3.43 o 
  -1   2  12       12.24       10.82      1.59 o 
   0   2  12      132.09      144.14      2.62 o 
   1   2  12      153.22      162.49      1.93 o 
   2   2  12       93.73       85.87      2.84 o 
   3   2  12       42.39       36.11      4.14 o 
   4   2  12        0.16       -0.17      0.81 o 
  -6   3  12       14.05        6.51      3.13 o 
  -5   3  12        0.06       -2.84      3.18 o 
  -4   3  12        2.70        2.76      2.07 o 
  -3   3  12       21.61       23.64      7.07 o 
  -2   3  12      740.63      730.95      8.02 o 
  -1   3  12       12.05       11.96      1.36 o 
   0   3  12       85.59       91.62      3.09 o 
   1   3  12       23.68       27.34      1.12 o 
   2   3  12        0.16        0.82      0.74 o 
   3   3  12      114.61      112.92      5.58 o 
   4   3  12        2.90        0.45      0.90 o 
   5   3  12        0.03       -0.06      5.43 o 
  -6   4  12        0.10       -1.07      2.89 o 
  -5   4  12        5.35        8.88      2.30 o 
  -4   4  12        0.05       -0.60      2.24 o 
  -3   4  12       20.91       31.02      3.08 o 
  -2   4  12      439.26      433.15      6.49 o 
  -1   4  12      100.63      102.35      2.41 o 
   0   4  12        0.04        1.74      1.77 o 
   1   4  12        4.39        4.76      0.76 o 
   2   4  12        1.39        3.37      1.01 o 
   3   4  12       10.11       10.58      1.16 o 
   4   4  12       13.00       14.41      1.26 o 
   5   4  12        3.77        5.12      3.78 o 
  -6   5  12        0.03        2.22      2.91 o 
  -5   5  12        7.52        7.57      2.40 o 
  -4   5  12        4.81        6.96      2.67 o 
  -3   5  12       91.74       95.16      2.93 o 
  -2   5  12      156.21      167.25      4.27 o 
  -1   5  12        3.49        1.80      1.53 o 
   0   5  12      236.19      242.40      6.77 o 
   1   5  12        1.85        1.38      1.05 o 
   2   5  12       33.18       29.35      2.97 o 
   3   5  12        9.88       12.70      1.52 o 
   4   5  12        2.42        3.49      1.79 o 
   5   5  12        0.61        6.40      3.81 o 
  -6   6  12        0.51        1.52      2.56 o 
  -5   6  12        0.48       -1.35      2.45 o 
  -4   6  12        3.10        2.52      2.08 o 
  -3   6  12       34.88       37.57      2.75 o 
  -2   6  12       42.12       44.39      2.26 o 
  -1   6  12       58.48       57.88      3.97 o 
   0   6  12      271.32      270.57      3.50 o 
   1   6  12        8.84       15.99      2.97 o 
   2   6  12        3.33        4.33      1.10 o 
   3   6  12        9.58        9.18      1.63 o 
   4   6  12        1.85        3.41      3.67 o 
  -5   7  12        0.00       -1.60      2.71 o 
  -4   7  12        0.79       -3.01      3.01 o 
  -3   7  12       13.27       16.08      2.30 o 
  -2   7  12       13.72       15.35      2.03 o 
  -1   7  12      177.45      175.21      3.80 o 
   0   7  12      165.92      163.93      3.27 o 
   1   7  12       13.75       16.98      3.04 o 
   2   7  12        6.30        3.93      1.17 o 
   3   7  12       13.22        8.61      2.87 o 
   4   7  12        0.00       -0.80      3.55 o 
  -5   8  12        2.24        2.06      2.98 o 
  -4   8  12        6.47        3.90      2.35 o 
  -3   8  12       12.72       12.78      2.38 o 
  -2   8  12       29.59       39.47      2.73 o 
  -1   8  12      200.52      197.71      3.59 o 
   0   8  12        1.96        0.24      1.62 o 
   1   8  12        3.84        0.60      1.56 o 
   2   8  12        0.42        2.17      1.59 o 
   3   8  12        8.10        3.65      1.99 o 
  -5   9  12        7.61        4.49      3.89 o 
  -4   9  12        5.76        0.93      2.57 o 
  -3   9  12       33.95       37.37      2.82 o 
  -2   9  12        0.58       -0.04      2.07 o 
  -1   9  12       14.45       11.53      2.39 o 
   0   9  12        8.49        7.32      1.78 o 
   1   9  12       18.32       18.63      2.12 o 
   2   9  12        2.54        2.05      1.51 o 
   3   9  12        7.83        4.81      2.25 o 
  -5  10  12        0.71       -0.32      3.46 o 
  -4  10  12        7.24        3.18      2.56 o 
  -3  10  12        0.07        1.35      3.09 o 
  -2  10  12        2.74        0.93      1.96 o 
  -1  10  12       22.58       33.92      7.36 o 
   0  10  12       20.98       21.41      3.07 o 
   1  10  12       93.46       99.17      3.43 o 
   2  10  12       13.89       12.56      2.87 o 
   3  10  12        2.30       -1.31      3.78 o 
  -4  11  12        0.61       -1.57      3.03 o 
  -3  11  12        4.62        0.07      2.12 o 
  -2  11  12       14.80       11.80      2.47 o 
  -1  11  12        0.05        1.34      1.92 o 
   0  11  12       25.01       28.74      9.07 o 
   1  11  12       48.31       52.46      2.54 o 
   2  11  12        0.27        1.67      2.67 o 
  -4  12  12        0.17        2.25      3.10 o 
  -3  12  12        2.50       -0.42      2.41 o 
  -2  12  12       10.70        8.16      3.62 o 
  -1  12  12        4.79        3.42      2.16 o 
   0  12  12        1.39        0.24      2.13 o 
   1  12  12        0.44       -0.17      1.69 o 
   2  12  12        0.10        0.01      2.17 o 
  -3  13  12        0.32        0.12      2.69 o 
  -2  13  12        0.02        2.62      2.49 o 
  -1  13  12        9.73        9.26      2.56 o 
   0  13  12        0.60        4.05      2.57 o 
   1  13  12        1.68       -1.09      3.72 o 
  -2  14  12        0.23        0.73      2.98 o 
  -1  14  12       14.62       22.67      5.97 o 
   0  14  12        0.00        1.41      3.02 o 
   1 -20  13        0.96        7.93      3.87 o 
  -1 -19  13        1.07       -1.59      4.13 o 
   0 -19  13        4.50        3.14      3.57 o 
   1 -19  13       19.64       18.48      4.70 o 
   2 -19  13        4.47        9.57      6.40 o 
   3 -19  13       11.52        2.82      3.97 o 
  -2 -18  13        0.52       -2.63      5.62 o 
  -1 -18  13        0.04        0.51      3.26 o 
   0 -18  13       19.14       18.42      4.52 o 
   1 -18  13       25.03       35.55      5.62 o 
   2 -18  13        0.00        2.28      2.90 o 
   3 -18  13       23.11       24.09      6.98 o 
  -2 -17  13       18.81       16.52      4.10 o 
  -1 -17  13        1.22        0.16      4.34 o 
   0 -17  13        8.06        9.90      3.33 o 
   1 -17  13       10.21        5.98      3.80 o 
   2 -17  13        1.95        3.55      2.72 o 
   3 -17  13        6.41        5.83      6.65 o 
   4 -17  13        0.28       -0.97      2.56 o 
  -3 -16  13        1.55        3.61      5.54 o 
  -2 -16  13        0.00        0.83      3.17 o 
  -1 -16  13        1.85       -0.63      4.41 o 
   0 -16  13       39.92       49.43      3.82 o 
   1 -16  13        6.05        2.50      6.14 o 
   2 -16  13       14.23        9.93      2.75 o 
   3 -16  13        0.81        0.41      2.83 o 
   4 -16  13        1.27        2.31      2.44 o 
  -3 -15  13        0.44       -2.33      5.03 o 
  -2 -15  13        4.14        1.82      1.08 o 
  -1 -15  13        0.05        0.86      2.65 o 
   0 -15  13        8.05        9.55      2.85 o 
   1 -15  13        4.57        4.91      4.27 o 
   2 -15  13        5.61        3.38      2.32 o 
   3 -15  13        0.67        1.50      2.15 o 
   4 -15  13       22.75       20.89      4.71 o 
   5 -15  13        3.25       10.91      9.62 o 
  -4 -14  13        0.16       -3.95      5.63 o 
  -3 -14  13       19.82       14.53      5.49 o 
  -2 -14  13        3.68        2.79      1.38 o 
  -1 -14  13       15.93       17.64      3.07 o 
   0 -14  13        3.80        3.67      2.43 o 
   1 -14  13       10.04       12.45      4.28 o 
   2 -14  13        4.70        1.82      2.57 o 
   3 -14  13        0.37        1.20      3.64 o 
   4 -14  13        0.04       -0.72      2.02 o 
   5 -14  13        1.67        3.08      3.02 o 
  -4 -13  13        3.54       -0.74      8.36 o 
  -3 -13  13        0.13        2.73      4.61 o 
  -2 -13  13        0.01        2.27      3.03 o 
  -1 -13  13       41.34       34.70      5.38 o 
   0 -13  13        4.15        4.55      2.91 o 
   1 -13  13        0.09        2.96      3.01 o 
   2 -13  13      121.96      103.91      4.01 o 
   3 -13  13       41.19       44.39      4.32 o 
   4 -13  13        0.39       -0.33      2.28 o 
   5 -13  13        6.17        0.97      2.59 o 
  -4 -12  13        1.57       -3.04      4.83 o 
  -3 -12  13       36.60       26.44      9.07 o 
  -2 -12  13        1.06       -0.11      0.98 o 
  -1 -12  13        0.00        0.44      1.52 o 
   0 -12  13        2.16        2.62      2.13 o 
   1 -12  13       43.02       42.81      3.13 o 
   2 -12  13       91.37       85.66      3.41 o 
   3 -12  13       40.66       28.98      2.22 o 
   4 -12  13        0.26        1.20      2.04 o 
   5 -12  13        0.06       -0.26      1.92 o 
  -4 -11  13        0.99        1.64      3.58 o 
  -3 -11  13       38.51       37.39      5.40 o 
  -2 -11  13       40.54       42.57      6.38 o 
  -1 -11  13        3.69        1.91      1.43 o 
   0 -11  13       37.33       39.27      2.62 o 
   1 -11  13       86.96       89.11      2.83 o 
   2 -11  13        0.67       -0.03      1.40 o 
   3 -11  13       11.39        4.93      1.98 o 
   4 -11  13        1.79        2.65      1.69 o 
   5 -11  13        1.06       -0.01      2.07 o 
  -5 -10  13        0.29        6.60      4.58 o 
  -4 -10  13        0.00        4.96      4.41 o 
  -3 -10  13        0.10       -1.00      3.67 o 
  -2 -10  13       64.70       67.98      5.39 o 
  -1 -10  13        2.62        1.11      1.59 o 
   0 -10  13      115.47      129.44     10.52 o 
   1 -10  13        3.41        5.79      2.29 o 
   2 -10  13        4.14        4.54      3.30 o 
   3 -10  13      124.28      107.35      4.62 o 
   4 -10  13        0.06        2.58      1.79 o 
   5 -10  13        0.28        1.49      2.12 o 
   6 -10  13        2.10        1.89      2.02 o 
  -5  -9  13        1.12        4.06      3.48 o 
  -4  -9  13        2.51        1.79      3.47 o 
  -3  -9  13        1.79        2.30      3.47 o 
  -2  -9  13       32.33       28.72      2.58 o 
  -1  -9  13       40.77       48.78      2.81 o 
   0  -9  13        1.46        1.58      1.24 o 
   1  -9  13        4.46        6.11      1.79 o 
   2  -9  13       67.75       61.59      6.62 o 
   3  -9  13        0.06        1.36      2.00 o 
   4  -9  13        0.03       -0.34      1.25 o 
   5  -9  13        4.89        2.62      2.72 o 
   6  -9  13        3.61        5.94      3.21 o 
  -5  -8  13        0.14        3.09      3.34 o 
  -4  -8  13        1.67        0.98      4.26 o 
  -3  -8  13        4.82        2.34      2.44 o 
  -2  -8  13        0.10       -1.05      1.99 o 
  -1  -8  13       49.94       52.40      6.00 o 
   0  -8  13        0.56        1.32      1.24 o 
   1  -8  13        0.03       -1.00      1.00 o 
   2  -8  13      807.71      773.21      7.81 o 
   3  -8  13        0.08       -0.68      1.16 o 
   4  -8  13       34.05       28.00      2.09 o 
   5  -8  13       10.38       19.13      5.23 o 
  -5  -7  13        4.86        4.61      4.03 o 
  -4  -7  13        1.09        2.70      3.28 o 
  -3  -7  13      361.73      343.99      7.45 o 
  -2  -7  13        2.75        2.77      2.76 o 
  -1  -7  13        7.76        7.15      1.81 o 
   0  -7  13       15.14       18.81      4.05 o 
   1  -7  13        0.43       -0.21      0.97 o 
   2  -7  13      193.64      189.64      3.96 o 
   3  -7  13       70.37       73.66      3.13 o 
   4  -7  13       18.64       24.14      2.01 o 
   5  -7  13        4.67        4.52      4.38 o 
  -5  -6  13        0.29        1.35      3.31 o 
  -4  -6  13        3.67        0.54      3.21 o 
  -3  -6  13        3.04        1.08      2.17 o 
  -2  -6  13       34.86       32.29      1.61 o 
  -1  -6  13       15.41       22.29      7.46 o 
   0  -6  13       61.94       60.69      2.69 o 
   1  -6  13       34.90       30.73      0.93 o 
   2  -6  13        4.67        4.80      0.99 o 
   3  -6  13      152.95      146.25      1.97 o 
   4  -6  13        2.47        0.81      2.23 o 
   5  -6  13        1.38        3.32      1.73 o 
  -6  -5  13        1.47        3.33      3.71 o 
  -5  -5  13       10.92        8.92      3.57 o 
  -4  -5  13        0.10       -0.13      3.06 o 
  -3  -5  13      427.03      427.27      6.97 o 
  -2  -5  13       30.85       30.06      1.85 o 
  -1  -5  13       15.38       14.52      1.36 o 
   0  -5  13      336.21      368.17      5.71 o 
   1  -5  13        0.82        0.48      1.06 o 
   2  -5  13      378.79      369.83      3.99 o 
   3  -5  13      311.35      321.34      4.38 o 
   4  -5  13       17.15       16.20      4.21 o 
   5  -5  13        6.93        5.08      2.64 o 
  -6  -4  13        7.61        4.94      3.76 o 
  -5  -4  13        1.91       -0.11      3.38 o 
  -4  -4  13        2.35        1.61      2.42 o 
  -3  -4  13       12.45       10.86      1.64 o 
  -2  -4  13      141.95      133.63      1.98 o 
  -1  -4  13        0.38        0.99      1.29 o 
   0  -4  13       19.33       21.38      2.00 o 
   1  -4  13       31.24       34.66      3.61 o 
   2  -4  13     1221.06     1267.53     22.23 o 
   3  -4  13      430.62      393.80     13.94 o 
   4  -4  13       17.88       20.50      1.40 o 
   5  -4  13       15.96       23.69      3.06 o 
  -6  -3  13        5.70        5.43      4.49 o 
  -5  -3  13       15.31       18.19      3.47 o 
  -4  -3  13        0.21       -0.10      2.25 o 
  -3  -3  13       89.74       85.90      2.47 o 
  -2  -3  13       70.94       58.73      1.69 o 
  -1  -3  13      200.33      207.68      4.96 o 
   0  -3  13      192.75      191.46      2.36 o 
   1  -3  13       28.34       24.22      3.50 o 
   2  -3  13      171.84      172.15      6.94 o 
   3  -3  13       15.28       38.47      4.66 o 
   4  -3  13        7.18        6.85      0.82 o 
   5  -3  13       13.66       17.01      4.29 o 
  -6  -2  13        3.52        1.99      3.50 o 
  -5  -2  13        2.86        2.42      1.48 o 
  -4  -2  13        6.42        3.45      2.16 o 
  -3  -2  13        6.52        6.64      1.95 o 
  -2  -2  13      104.19      105.86      2.52 o 
  -1  -2  13        0.00       -0.13      0.99 o 
   0  -2  13       99.09       92.20      1.63 o 
   1  -2  13       70.71       64.85      4.41 o 
   2  -2  13      113.36      114.64      5.69 o 
   3  -2  13      190.84      189.92     10.78 o 
   4  -2  13       33.95       31.31      2.05 o 
   5  -2  13        0.03       -1.28      6.28 o 
  -6  -1  13        0.16       -0.54      4.66 o 
  -5  -1  13        3.39        1.28      2.84 o 
  -4  -1  13        0.22       -1.14      1.55 o 
  -3  -1  13       14.97       12.20      2.58 o 
  -2  -1  13       65.65       68.09      2.89 o 
  -1  -1  13       51.97       50.71      2.30 o 
   0  -1  13      125.30      146.42      2.86 o 
   1  -1  13        2.33        6.96      2.25 o 
   2  -1  13      139.12      145.51      6.25 o 
   3  -1  13       15.95       28.69      4.18 o 
   4  -1  13        3.74        2.25      0.94 o 
   5  -1  13        7.81        6.97      4.15 o 
  -5   0  13        3.33        6.17      2.22 o 
  -4   0  13        0.54        1.36      1.79 o 
  -3   0  13       14.84       19.24      2.36 o 
  -2   0  13       25.93       28.87      3.77 o 
  -1   0  13        3.80        5.75      1.64 o 
   0   0  13        6.53        7.57      0.86 o 
   1   0  13        1.10        0.04      3.13 o 
   2   0  13      755.54      720.39     14.22 o 
   3   0  13       27.33       26.30      4.24 o 
   4   0  13        0.03       -0.86      1.19 o 
  -5   1  13        0.38       -1.13      3.13 o 
  -4   1  13       15.72       12.55      3.70 o 
  -3   1  13      569.91      539.97      7.76 o 
  -2   1  13      188.76      198.23      3.06 o 
  -1   1  13       20.60       23.76      1.46 o 
   0   1  13       11.42       12.64      0.69 o 
   1   1  13        7.57        9.15      2.49 o 
   2   1  13      175.10      172.58     10.69 o 
   3   1  13       44.46       33.80      4.44 o 
   4   1  13        6.76        7.65      2.31 o 
  -6   2  13        6.48        3.60      2.45 o 
  -5   2  13        3.59        1.97      2.27 o 
  -4   2  13        4.34        2.55      2.16 o 
  -3   2  13      183.80      179.90      6.67 o 
  -2   2  13       24.82       19.41      1.95 o 
  -1   2  13       27.90       28.14      1.35 o 
   0   2  13       65.00       68.06      1.72 o 
   1   2  13       51.99       47.02      1.84 o 
   2   2  13        0.01        1.95      2.43 o 
   3   2  13       29.71       21.56      0.88 o 
   4   2  13        4.21        3.59      0.96 o 
   5   2  13        6.11        4.52      4.04 o 
  -6   3  13        7.01        8.91      4.89 o 
  -5   3  13        2.66        3.81      2.83 o 
  -4   3  13        1.01        0.15      2.01 o 
  -3   3  13      203.70      209.23      5.80 o 
  -2   3  13       93.28       90.13      2.64 o 
  -1   3  13       14.53       17.65      1.56 o 
   0   3  13        2.17        3.29      1.38 o 
   1   3  13       11.45       13.18      1.16 o 
   2   3  13        3.09        4.66      0.62 o 
   3   3  13       19.13       19.90      0.86 o 
   4   3  13        4.85        1.14      6.14 o 
   5   3  13        1.45        3.33      3.90 o 
  -6   4  13        6.76        2.01      2.73 o 
  -5   4  13        0.02        0.29      2.17 o 
  -4   4  13        6.22        5.84      2.28 o 
  -3   4  13        5.00        7.16      2.12 o 
  -2   4  13      182.67      190.61      5.40 o 
  -1   4  13       28.90       33.79      2.27 o 
   0   4  13        3.78        4.62      1.21 o 
   1   4  13       30.22       28.78      1.56 o 
   2   4  13       83.82       73.06      1.60 o 
   3   4  13        2.23        1.83      1.04 o 
   4   4  13       10.24       15.58      4.26 o 
   5   4  13        0.12        0.77      6.37 o 
  -5   5  13        4.47        3.74      3.31 o 
  -4   5  13        3.27        6.06      2.51 o 
  -3   5  13       21.07       26.80      2.59 o 
  -2   5  13       22.68       22.93      2.00 o 
  -1   5  13       13.39       17.90      1.60 o 
   0   5  13       19.65       21.07      1.32 o 
   1   5  13        0.16        0.66      0.94 o 
   2   5  13       75.81       68.43      2.50 o 
   3   5  13        0.67        0.88      0.98 o 
   4   5  13        4.81       -0.26      3.41 o 
  -5   6  13        1.71        2.56      2.38 o 
  -4   6  13        3.29        2.01      2.43 o 
  -3   6  13        1.74        1.06      1.86 o 
  -2   6  13        5.25        7.81      2.19 o 
  -1   6  13       42.56       43.40      3.20 o 
   0   6  13       35.35       41.23      4.86 o 
   1   6  13       39.98       40.80      1.36 o 
   2   6  13        6.25        5.03      1.45 o 
   3   6  13        2.32        3.93      1.27 o 
   4   6  13        1.54        1.19      3.81 o 
  -5   7  13        0.05       -3.37      3.37 o 
  -4   7  13        0.56       -0.72      3.20 o 
  -3   7  13       28.87       29.45      2.54 o 
  -2   7  13        0.01       -1.72      1.72 o 
  -1   7  13       99.65       96.42      2.66 o 
   0   7  13       14.39       11.50      2.26 o 
   1   7  13       11.86       10.06      1.41 o 
   2   7  13        6.39        4.71      1.61 o 
   3   7  13        0.77       -1.98      1.98 o 
   4   7  13        1.83       -2.30      4.04 o 
  -5   8  13        0.53        3.92      2.93 o 
  -4   8  13       12.82       12.60      5.03 o 
  -3   8  13       31.77       36.69      5.32 o 
  -2   8  13       18.54       16.38      2.17 o 
  -1   8  13       45.14       50.73      4.09 o 
   0   8  13       30.34       41.19      4.02 o 
   1   8  13       12.60        8.77      1.58 o 
   2   8  13       10.52        6.20      1.39 o 
   3   8  13        2.06       -4.09      4.15 o 
  -5   9  13        4.46        0.28      2.87 o 
  -4   9  13        4.56        4.25      2.98 o 
  -3   9  13        2.44        3.24      2.23 o 
  -2   9  13        0.65        0.11      1.92 o 
  -1   9  13        2.23        0.77      1.68 o 
   0   9  13       15.60       17.94      2.19 o 
   1   9  13        3.71        1.19      1.43 o 
   2   9  13        1.59        3.30      1.78 o 
   3   9  13        8.89        5.20      4.61 o 
  -4  10  13        3.20        0.23      2.58 o 
  -3  10  13       17.15       16.66      3.65 o 
  -2  10  13       12.01        7.69      3.89 o 
  -1  10  13        5.95        6.40      2.11 o 
   0  10  13       24.77       25.28      2.33 o 
   1  10  13       29.05       31.95      2.79 o 
   2  10  13        5.91        5.42      2.04 o 
  -4  11  13        0.00        1.43      2.61 o 
  -3  11  13        0.13       -0.50      2.64 o 
  -2  11  13       24.66       27.65     10.51 o 
  -1  11  13        0.54        0.61      2.40 o 
   0  11  13       10.57        8.08      2.03 o 
   1  11  13       29.09       38.78      4.74 o 
   2  11  13        1.06       -0.26      1.79 o 
  -3  12  13        0.24        0.89      2.44 o 
  -2  12  13        0.01       -2.48      2.98 o 
  -1  12  13        0.57       -0.01      2.58 o 
   0  12  13        5.36        4.04      2.43 o 
   1  12  13        0.23       -1.63      2.30 o 
  -2  13  13        1.22        1.99      2.84 o 
  -1  13  13        0.10        8.19      3.61 o 
   0  13  13        4.09        4.61      2.90 o 
  -1 -19  14        2.01        1.25      4.69 o 
   0 -19  14        5.42        6.33      3.70 o 
   1 -19  14        3.65        1.01      6.41 o 
   2 -19  14       12.54       12.83      6.24 o 
  -1 -18  14        1.59        2.24      8.33 o 
   0 -18  14        6.46        4.15      4.25 o 
   1 -18  14        1.91       12.66     11.26 o 
   2 -18  14        0.15       -1.62      4.59 o 
   3 -18  14        0.86        4.32      4.07 o 
  -2 -17  14        1.76       -3.30      5.32 o 
  -1 -17  14        5.49        5.70      3.98 o 
   0 -17  14        0.16        2.99      2.96 o 
   1 -17  14        1.79       10.08      3.01 o 
   2 -17  14        5.53        7.84      3.50 o 
   3 -17  14        1.68       -1.19      3.04 o 
   4 -17  14        0.00       -0.89      2.49 o 
  -3 -16  14        0.11        1.28      5.20 o 
  -2 -16  14        0.35        1.68      4.72 o 
  -1 -16  14        0.06        1.75      2.89 o 
   0 -16  14       12.65       15.06      3.20 o 
   1 -16  14        0.53       -0.89      2.39 o 
   2 -16  14        7.38        6.09      2.55 o 
   3 -16  14        4.60        4.04      2.41 o 
   4 -16  14       12.97       13.16      3.71 o 
  -3 -15  14        1.99        6.11      5.35 o 
  -2 -15  14        3.21        5.06      4.75 o 
  -1 -15  14        0.01       -2.30      4.70 o 
   0 -15  14        1.34       -1.17      2.43 o 
   1 -15  14        5.92        7.34      2.53 o 
   2 -15  14        1.39        2.36      2.20 o 
   3 -15  14        0.94       -2.58      2.65 o 
   4 -15  14       14.33       12.98      2.54 o 
  -3 -14  14        6.66        2.67      4.86 o 
  -2 -14  14        0.00        0.51      1.09 o 
  -1 -14  14        0.20       -1.42      1.53 o 
   0 -14  14        0.16       -0.08      2.04 o 
   1 -14  14       13.35       12.99      2.97 o 
   2 -14  14        1.19        0.90      1.93 o 
   3 -14  14       18.62       23.11      3.71 o 
   4 -14  14        0.90        0.10      1.84 o 
   5 -14  14        8.83        8.22      3.08 o 
  -4 -13  14        8.07        1.93      8.70 o 
  -3 -13  14       14.08       11.15      5.20 o 
  -2 -13  14        1.89        3.12      1.85 o 
  -1 -13  14        0.56        0.74      2.08 o 
   0 -13  14       46.00       45.86      4.17 o 
   1 -13  14        1.30        0.11      3.61 o 
   2 -13  14       34.95       33.78      5.91 o 
   3 -13  14       51.97       51.30      3.08 o 
   4 -13  14        2.04        3.02      2.35 o 
   5 -13  14        2.02        3.58      2.83 o 
  -4 -12  14        3.54        3.91      3.46 o 
  -3 -12  14        8.24        4.21      7.53 o 
  -2 -12  14        0.97        0.49      2.76 o 
  -1 -12  14       63.10       70.38      3.97 o 
   0 -12  14       42.15       46.69      2.78 o 
   1 -12  14       15.29       13.81      2.07 o 
   2 -12  14      265.49      219.31      3.92 o 
   3 -12  14        4.05        2.73      1.64 o 
   4 -12  14        0.07        0.48      2.03 o 
   5 -12  14        0.19        3.12      2.05 o 
  -4 -11  14        0.11       -2.50      3.16 o 
  -3 -11  14        6.22        8.53      4.49 o 
  -2 -11  14        0.01        0.93      1.74 o 
  -1 -11  14       35.24       41.50      6.65 o 
   0 -11  14      211.53      221.82      5.15 o 
   1 -11  14       21.77       21.55      2.50 o 
   2 -11  14       51.82       39.30      2.04 o 
   3 -11  14        1.16        1.73      1.43 o 
   4 -11  14        3.55        4.32      1.67 o 
   5 -11  14        5.32        4.48      2.26 o 
  -5 -10  14        0.04        4.83      6.38 o 
  -4 -10  14        0.55        2.88      5.30 o 
  -3 -10  14        1.25        0.03      3.47 o 
  -2 -10  14       18.25       18.69      1.45 o 
  -1 -10  14        3.45        3.70      2.19 o 
   0 -10  14       95.08       93.55      2.93 o 
   1 -10  14       77.04       64.05      3.62 o 
   2 -10  14       35.14       42.59      2.98 o 
   3 -10  14       16.21       17.68      2.40 o 
   4 -10  14        4.94        3.08      1.70 o 
   5 -10  14        2.41        0.57      1.56 o 
  -5  -9  14        0.03        1.84      3.41 o 
  -4  -9  14       19.14       18.52      3.46 o 
  -3  -9  14       53.48       71.54      4.63 o 
  -2  -9  14        1.69        4.06      1.37 o 
  -1  -9  14       21.68       26.87      3.34 o 
   0  -9  14       29.02       25.84      1.66 o 
   1  -9  14       16.08       21.23      2.26 o 
   2  -9  14       63.47       73.09      1.88 o 
   3  -9  14        0.13       -0.43      1.02 o 
   4  -9  14        2.12        0.66      1.47 o 
   5  -9  14        7.27        7.02      1.73 o 
  -5  -8  14        0.00        0.88      3.18 o 
  -4  -8  14        8.30        9.31      3.86 o 
  -3  -8  14      229.21      240.17      5.44 o 
  -2  -8  14        4.17        4.40      2.00 o 
  -1  -8  14       15.30       16.12      2.08 o 
   0  -8  14        3.91        5.03      2.04 o 
   1  -8  14        0.02       -0.19      1.52 o 
   2  -8  14      534.02      563.44      7.56 o 
   3  -8  14       70.98       67.40      3.74 o 
   4  -8  14       16.67       14.65      1.23 o 
   5  -8  14       17.78       26.75      2.40 o 
  -5  -7  14        4.16        4.10      4.10 o 
  -4  -7  14        0.57       -0.64      3.04 o 
  -3  -7  14        5.48        3.01      2.36 o 
  -2  -7  14        2.30        3.94      1.25 o 
  -1  -7  14       22.91       23.05      1.83 o 
   0  -7  14        0.93       -0.38      1.52 o 
   1  -7  14        5.53        5.73      0.89 o 
   2  -7  14       23.95       27.47      2.56 o 
   3  -7  14      330.81      326.09      3.13 o 
   4  -7  14        7.87       10.88      3.05 o 
   5  -7  14        9.63       11.24      2.90 o 
  -5  -6  14        1.17       -1.11      3.08 o 
  -4  -6  14        5.48        5.45      2.86 o 
  -3  -6  14        8.11        9.07      2.46 o 
  -2  -6  14       12.74       18.56      3.64 o 
  -1  -6  14        0.21       -0.33      1.12 o 
   0  -6  14        7.01        8.04      1.97 o 
   1  -6  14      299.65      285.92      4.19 o 
   2  -6  14      246.23      249.27      4.24 o 
   3  -6  14      125.89      121.19      1.48 o 
   4  -6  14        2.42        2.23      1.79 o 
   5  -6  14        0.11       -2.19      4.18 o 
  -5  -5  14       12.04       14.16      3.56 o 
  -4  -5  14       23.33       18.10      3.12 o 
  -3  -5  14       16.23       11.51      3.13 o 
  -2  -5  14        3.09        1.74      1.45 o 
  -1  -5  14        1.04        1.45      1.27 o 
   0  -5  14       53.89       50.35      1.75 o 
   1  -5  14      164.56      161.23      2.28 o 
   2  -5  14       47.59       68.80      5.66 o 
   3  -5  14      572.84      579.35     12.96 o 
   4  -5  14        1.73        1.47      0.60 o 
   5  -5  14        7.81       12.85      4.69 o 
  -5  -4  14        2.46        7.27      3.97 o 
  -4  -4  14        0.45        1.71      2.45 o 
  -3  -4  14      395.22      396.05      7.46 o 
  -2  -4  14        0.37        0.84      1.00 o 
  -1  -4  14        1.65        1.17      1.14 o 
   0  -4  14       27.45       31.93      2.82 o 
   1  -4  14       50.97       45.40      7.11 o 
   2  -4  14     2340.43     2438.02     42.33 o 
   3  -4  14      231.56      232.68      8.10 o 
   4  -4  14        4.96        6.21      1.40 o 
   5  -4  14        0.16       -1.54      6.97 o 
  -6  -3  14        8.27        9.41      5.71 o 
  -5  -3  14        3.29        2.65      3.66 o 
  -4  -3  14        0.08       -0.26      2.60 o 
  -3  -3  14       45.56       37.92      2.81 o 
  -2  -3  14        8.96        8.84      1.20 o 
  -1  -3  14       73.35       76.18      1.69 o 
   0  -3  14       78.26       79.95      2.67 o 
   1  -3  14      230.74      244.25      7.05 o 
   2  -3  14      100.76      115.80     10.32 o 
   3  -3  14       84.17       89.76      5.83 o 
   4  -3  14        0.81        0.20      0.62 o 
   5  -3  14        8.88        6.43      4.44 o 
  -5  -2  14        0.85        3.32      2.32 o 
  -4  -2  14        2.36        1.08      1.79 o 
  -3  -2  14        4.06        3.59      1.66 o 
  -2  -2  14        9.94       10.40      1.69 o 
  -1  -2  14        0.43        0.61      0.87 o 
   0  -2  14        0.94        2.32      0.98 o 
   1  -2  14      294.97      290.48      7.88 o 
   2  -2  14        6.85        7.79      3.92 o 
   3  -2  14       40.65       30.31      4.55 o 
   4  -2  14        4.35        4.80      3.87 o 
   5  -2  14        1.99        1.39      3.98 o 
  -5  -1  14        0.51        3.04      1.90 o 
  -4  -1  14       71.79       63.35      3.16 o 
  -3  -1  14       70.58       81.26      5.09 o 
  -2  -1  14        6.82        6.04      1.72 o 
  -1  -1  14       62.93       62.78      3.21 o 
   0  -1  14        0.13        0.06      0.69 o 
   1  -1  14       47.46       45.60      4.44 o 
   2  -1  14       40.17       49.78      4.92 o 
   3  -1  14       20.30       18.20      4.12 o 
   4  -1  14       12.00       10.09      7.16 o 
  -5   0  14        0.15       -1.28      2.13 o 
  -4   0  14       32.52       32.81      2.59 o 
  -3   0  14      176.07      173.56      5.22 o 
  -2   0  14        3.53        3.46      1.73 o 
  -1   0  14        0.40       -0.60      1.16 o 
   0   0  14        3.16        3.00      0.79 o 
   1   0  14        0.05        1.74      2.38 o 
   2   0  14      247.79      246.07      7.99 o 
   3   0  14       15.39        5.54      6.48 o 
   4   0  14        0.07        0.57      3.47 o 
  -5   1  14        2.25        3.64      2.21 o 
  -4   1  14        0.00        2.01      2.04 o 
  -3   1  14        1.64        0.97      3.38 o 
  -2   1  14        4.49        4.00      1.59 o 
  -1   1  14        3.52        2.13      1.02 o 
   0   1  14        5.60        5.43      0.97 o 
   1   1  14       10.32       14.07      2.84 o 
   2   1  14       47.31       48.67      5.06 o 
   3   1  14       24.99       14.59      4.15 o 
   4   1  14        3.99        5.23      3.95 o 
  -6   2  14        5.57        4.38      2.58 o 
  -5   2  14        2.61        2.80      3.22 o 
  -4   2  14        4.60        1.73      2.50 o 
  -3   2  14      192.50      203.90      7.14 o 
  -2   2  14        3.92        2.05      1.80 o 
  -1   2  14       11.79        9.17      1.80 o 
   0   2  14       40.71       43.07      1.79 o 
   1   2  14       42.79       40.71      4.08 o 
   2   2  14       78.13       74.68      4.67 o 
   3   2  14        5.87        3.67      3.87 o 
   4   2  14        1.51       31.93      4.72 o 
   5   2  14       13.49        8.42      4.63 o 
  -5   3  14        4.08        0.36      3.57 o 
  -4   3  14       24.08       34.97      2.54 o 
  -3   3  14       30.17       24.02      2.93 o 
  -2   3  14       18.94       18.46      2.06 o 
  -1   3  14       83.24       90.10      3.38 o 
   0   3  14      128.40      133.05      2.17 o 
   1   3  14       31.36       28.92      2.46 o 
   2   3  14      137.15      113.66      4.35 o 
   3   3  14       41.08       31.94      3.35 o 
   4   3  14        1.56        3.84      3.87 o 
  -5   4  14        2.01       -0.82      2.85 o 
  -4   4  14        2.00        2.17      2.03 o 
  -3   4  14      127.48      111.09      4.77 o 
  -2   4  14       32.52       32.92      2.52 o 
  -1   4  14       65.65       65.88      2.64 o 
   0   4  14       15.48       16.45      1.27 o 
   1   4  14        6.72        9.50      1.79 o 
   2   4  14      169.74      147.85      2.58 o 
   3   4  14       30.89       32.64      4.98 o 
   4   4  14        2.48        1.65      6.51 o 
  -5   5  14        0.59       -2.34      2.34 o 
  -4   5  14        4.54        3.04      2.13 o 
  -3   5  14       46.71       44.02      2.58 o 
  -2   5  14       23.33       23.76      2.84 o 
  -1   5  14       47.37       51.66      2.38 o 
   0   5  14       26.45       31.56      1.72 o 
   1   5  14        0.30        0.52      1.02 o 
   2   5  14        1.49        1.98      1.47 o 
   3   5  14        2.45        1.93      6.68 o 
   4   5  14        2.54        7.05      4.21 o 
  -5   6  14        2.56        1.95      2.40 o 
  -4   6  14        2.08        3.39      2.48 o 
  -3   6  14        2.45        1.06      2.09 o 
  -2   6  14        0.09        2.27      2.05 o 
  -1   6  14        2.39        0.89      1.75 o 
   0   6  14        0.01        0.48      1.54 o 
   1   6  14        8.99        7.74      1.67 o 
   2   6  14        6.72        6.91      2.11 o 
   3   6  14        2.86        2.05      4.09 o 
   4   6  14        2.54        3.10      4.24 o 
  -5   7  14        0.75        2.81      3.68 o 
  -4   7  14        8.78        8.64      2.51 o 
  -3   7  14        0.00        1.48      3.32 o 
  -2   7  14        1.88        0.39      1.65 o 
  -1   7  14       12.64       16.41      3.64 o 
   0   7  14        7.06        5.21      1.41 o 
   1   7  14        0.04       -0.20      1.58 o 
   2   7  14        0.44       -0.57      1.89 o 
   3   7  14        0.58        1.25      4.01 o 
  -5   8  14        0.14        9.84      7.27 o 
  -4   8  14        0.43       -0.90      4.42 o 
  -3   8  14        0.08       -0.52      2.56 o 
  -2   8  14        6.88        3.55      1.91 o 
  -1   8  14        0.10        1.70      1.59 o 
   0   8  14       18.12       21.63      3.51 o 
   1   8  14       17.78       19.20      1.56 o 
   2   8  14        1.15       -0.15      1.15 o 
   3   8  14        0.34        0.40      4.04 o 
  -4   9  14        2.97        0.73      2.33 o 
  -3   9  14        0.54        0.92      2.12 o 
  -2   9  14        7.34        4.61      2.08 o 
  -1   9  14        6.79        6.84      2.16 o 
   0   9  14        3.72        1.92      2.37 o 
   1   9  14        1.71        1.49      1.40 o 
   2   9  14        2.71        4.07      4.88 o 
  -4  10  14        0.16        0.18      2.75 o 
  -3  10  14        8.99        6.58      2.51 o 
  -2  10  14        0.00        2.52      2.11 o 
  -1  10  14        0.34        1.17      2.12 o 
   0  10  14        5.62        5.02      2.13 o 
   1  10  14        1.31        1.17      2.47 o 
   2  10  14       11.48       20.44      2.45 o 
  -3  11  14        0.53       -1.05      2.70 o 
  -2  11  14       13.53        6.90      2.47 o 
  -1  11  14        2.26       -0.25      1.88 o 
   0  11  14        0.27       -0.55      2.09 o 
   1  11  14        0.02        1.82      3.01 o 
  -3  12  14        0.55       -2.11      2.93 o 
  -2  12  14        4.30        7.37      3.73 o 
  -1  12  14        5.05        6.29      2.35 o 
   0  12  14        4.49        2.95      3.57 o 
   0 -19  15        5.19        0.18      4.98 o 
   1 -19  15        2.51        0.47      3.48 o 
   2 -19  15        1.32        3.91      6.23 o 
  -1 -18  15        4.46        1.61      4.23 o 
   0 -18  15        1.49        4.17      4.80 o 
   1 -18  15        2.27       10.13      4.09 o 
   2 -18  15        0.85        0.69      3.22 o 
   3 -18  15        8.18        8.08      3.64 o 
  -2 -17  15        0.00       -5.69      5.69 o 
  -1 -17  15        4.61        4.03      2.56 o 
   0 -17  15       11.10       16.43      3.40 o 
   1 -17  15        2.74        4.78      7.34 o 
   2 -17  15        4.09        2.66      2.55 o 
   3 -17  15        2.30        2.13      3.04 o 
  -2 -16  15        0.75       -2.59      4.98 o 
  -1 -16  15        0.27       -1.02      1.63 o 
   0 -16  15        1.11        6.72      2.89 o 
   1 -16  15        3.45        6.58      3.30 o 
   2 -16  15        1.00       -0.41      2.20 o 
   3 -16  15        7.85        5.80      2.93 o 
   4 -16  15        8.40        3.36      3.03 o 
  -3 -15  15        0.34        4.86      5.26 o 
  -2 -15  15        0.04        1.36      4.38 o 
  -1 -15  15        0.90        2.35      2.42 o 
   0 -15  15        0.93        1.96      2.95 o 
   1 -15  15        0.69       -1.97      2.90 o 
   2 -15  15        1.94        1.33      2.57 o 
   3 -15  15        8.92        2.61      2.10 o 
   4 -15  15        1.40        0.99      2.06 o 
  -3 -14  15        0.46       -0.65      4.44 o 
  -2 -14  15        0.10       -0.20      1.72 o 
  -1 -14  15        6.76        5.23      1.67 o 
   0 -14  15        3.15        3.50      2.97 o 
   1 -14  15       45.30       38.13      4.62 o 
   2 -14  15        3.19        4.03      2.41 o 
   3 -14  15       37.80       31.69      3.06 o 
   4 -14  15        0.05        0.18      3.10 o 
   5 -14  15       11.03       17.16      2.76 o 
  -4 -13  15        0.00        1.89      4.16 o 
  -3 -13  15        0.08       -0.45      4.26 o 
  -2 -13  15        0.76        1.98      1.22 o 
  -1 -13  15       18.47       14.28      2.55 o 
   0 -13  15       55.82       46.77      2.98 o 
   1 -13  15       93.59       93.39      3.77 o 
   2 -13  15        1.55        2.57      2.12 o 
   3 -13  15       37.84       32.89      2.26 o 
   4 -13  15        0.80       -1.13      1.75 o 
   5 -13  15        0.26       -1.67      2.07 o 
  -4 -12  15        0.08       -1.11      3.22 o 
  -3 -12  15        7.82        5.15      7.68 o 
  -2 -12  15        4.85        4.89      2.93 o 
  -1 -12  15      202.54      203.93      4.13 o 
   0 -12  15       21.68       29.89      1.98 o 
   1 -12  15       24.73       26.17      2.50 o 
   2 -12  15        7.21        5.60      1.69 o 
   3 -12  15        5.36        5.22      2.00 o 
   4 -12  15        0.01        1.60      2.09 o 
   5 -12  15        3.53        3.55      2.31 o 
  -4 -11  15        8.86        5.31      4.19 o 
  -3 -11  15       11.64        6.74      4.41 o 
  -2 -11  15        5.32        1.68      1.29 o 
  -1 -11  15       68.71       79.79      4.33 o 
   0 -11  15      261.16      258.63      6.42 o 
   1 -11  15        0.02        1.50      4.90 o 
   2 -11  15       16.30       21.25      1.72 o 
   3 -11  15        4.10        3.00      1.41 o 
   4 -11  15        2.53        3.81      1.62 o 
   5 -11  15       23.81       33.16      2.21 o 
  -4 -10  15       28.88       28.41      9.54 o 
  -3 -10  15       39.49       47.65      3.81 o 
  -2 -10  15        0.12        2.00      1.46 o 
  -1 -10  15       47.67       50.49      2.94 o 
   0 -10  15       49.50       49.22      2.17 o 
   1 -10  15      246.46      228.22      3.17 o 
   2 -10  15       12.87       11.00      1.68 o 
   3 -10  15        3.76        2.25      1.20 o 
   4 -10  15        8.28        7.63      1.39 o 
   5 -10  15        0.03        0.35      1.63 o 
  -5  -9  15        0.00        2.72      4.38 o 
  -4  -9  15        0.80        0.47      4.80 o 
  -3  -9  15       10.65        3.70      5.76 o 
  -2  -9  15        5.07        5.43      2.48 o 
  -1  -9  15        0.04       -0.12      1.45 o 
   0  -9  15       37.80       40.45      2.77 o 
   1  -9  15       29.87       37.80      1.88 o 
   2  -9  15       22.56       22.27      1.78 o 
   3  -9  15        1.91        3.57      1.61 o 
   4  -9  15        2.47        3.18      1.72 o 
   5  -9  15        4.56        2.04      3.17 o 
  -5  -8  15        0.00        5.67      6.14 o 
  -4  -8  15        1.80        1.87      4.78 o 
  -3  -8  15        2.27        3.48      2.46 o 
  -2  -8  15        6.46        7.52      1.57 o 
  -1  -8  15        0.13        1.41      2.61 o 
   0  -8  15        6.56        6.61      1.92 o 
   1  -8  15       23.10       25.77      1.25 o 
   2  -8  15       23.42       23.49      1.01 o 
   3  -8  15       89.74       88.09      2.66 o 
   4  -8  15        0.57        0.60      1.36 o 
   5  -8  15       11.65       17.43      5.49 o 
  -5  -7  15        1.35        4.58      4.17 o 
  -4  -7  15        5.79        6.43      5.20 o 
  -3  -7  15        1.22        1.25      2.67 o 
  -2  -7  15        3.14        4.62      1.86 o 
  -1  -7  15       23.06       22.78      2.56 o 
   0  -7  15        0.00       -0.20      1.30 o 
   1  -7  15       54.73       51.77      1.83 o 
   2  -7  15        0.13        0.41      0.56 o 
   3  -7  15      196.65      182.78      2.21 o 
   4  -7  15        0.03       -0.62      1.82 o 
   5  -7  15        0.01        5.20      4.58 o 
  -5  -6  15        1.47       -0.50      4.51 o 
  -4  -6  15      114.87      113.52      4.71 o 
  -3  -6  15        1.87       -1.33      2.13 o 
  -2  -6  15        1.03       -1.19      1.35 o 
  -1  -6  15        0.36       -1.32      1.32 o 
   0  -6  15       91.32       98.81      4.46 o 
   1  -6  15     1170.64     1107.03     12.07 o 
   2  -6  15      438.68      443.19     10.41 o 
   3  -6  15       35.40       33.89      8.53 o 
   4  -6  15       18.06       15.52      4.05 o 
   5  -6  15        0.95        1.56      4.29 o 
  -5  -5  15        1.56        0.91      3.69 o 
  -4  -5  15       55.04       54.11     14.63 o 
  -3  -5  15       25.15       27.08      2.63 o 
  -2  -5  15        1.25       -0.96      1.39 o 
  -1  -5  15       57.46       53.58      2.24 o 
   0  -5  15        3.37        1.86      0.78 o 
   1  -5  15       63.54       67.74      4.77 o 
   2  -5  15        6.62        0.77      6.17 o 
   3  -5  15      282.49      291.93      8.93 o 
   4  -5  15        0.09        4.49      4.18 o 
   5  -5  15        0.00        3.01      7.53 o 
  -5  -4  15        1.69        1.77      4.92 o 
  -4  -4  15        0.22       -0.62      2.99 o 
  -3  -4  15        4.12        3.40      2.20 o 
  -2  -4  15        4.14        5.80      1.27 o 
  -1  -4  15        4.39        4.71      1.42 o 
   0  -4  15      286.77      286.62      3.90 o 
   1  -4  15        2.81        4.46      3.64 o 
   2  -4  15      255.05      244.88      7.88 o 
   3  -4  15       25.30       27.41      4.80 o 
   4  -4  15        2.89        3.84      4.18 o 
   5  -4  15        6.44        7.76      4.69 o 
  -5  -3  15        0.19        3.13      3.04 o 
  -4  -3  15       25.74       24.91      1.90 o 
  -3  -3  15       42.27       47.50      1.98 o 
  -2  -3  15        5.97        5.12      1.17 o 
  -1  -3  15       79.12       77.15      1.76 o 
   0  -3  15       10.02        9.49      0.66 o 
   1  -3  15        0.75       -0.82      3.41 o 
   2  -3  15        4.60        6.06      3.87 o 
   3  -3  15        4.99        0.06      3.33 o 
   4  -3  15        2.88        1.45      6.62 o 
  -5  -2  15        1.00        4.15      4.32 o 
  -4  -2  15      165.12      172.25      4.79 o 
  -3  -2  15        7.55        9.48      2.51 o 
  -2  -2  15        2.56        3.56      1.40 o 
  -1  -2  15        7.37        7.24      1.23 o 
   0  -2  15       77.80       84.72      1.27 o 
   1  -2  15      944.26      919.55     17.12 o 
   2  -2  15       23.83       30.08      4.35 o 
   3  -2  15        8.25       12.31      4.29 o 
   4  -2  15        0.00       -4.12      4.12 o 
  -5  -1  15        0.03        2.43      3.53 o 
  -4  -1  15       39.80       40.28      2.54 o 
  -3  -1  15       95.85      102.82      3.82 o 
  -2  -1  15        0.07       -1.32      2.79 o 
  -1  -1  15       11.05       13.17      1.92 o 
   0  -1  15       20.15       21.99      1.60 o 
   1  -1  15       13.87        3.18      3.87 o 
   2  -1  15       27.66       24.93      7.73 o 
   3  -1  15        1.74       -0.06      3.30 o 
   4  -1  15        4.16       -3.58      3.98 o 
  -5   0  15        0.03        0.26      3.64 o 
  -4   0  15        0.06       -1.82      3.43 o 
  -3   0  15       11.98        9.56      3.97 o 
  -2   0  15        4.70        7.05      2.36 o 
  -1   0  15        0.17       -0.20      1.26 o 
   0   0  15        2.41        1.91      0.49 o 
   1   0  15        3.38        3.29      2.79 o 
   2   0  15       45.21       56.32      5.00 o 
   3   0  15        0.29       -2.25      3.81 o 
   4   0  15        1.02        2.13      3.92 o 
  -5   1  15        2.01        1.17      2.59 o 
  -4   1  15        0.02       -0.98      3.03 o 
  -3   1  15       13.13       15.10      3.33 o 
  -2   1  15        0.58        2.47      1.76 o 
  -1   1  15        0.00        0.52      2.20 o 
   0   1  15        4.62        5.02      1.37 o 
   1   1  15       23.60       24.67      3.23 o 
   2   1  15        0.41       -1.59      3.70 o 
   3   1  15       16.28       13.85      4.52 o 
   4   1  15        0.00        2.93      6.94 o 
   5   1  15       12.76        9.35      4.89 o 
  -5   2  15       11.57        6.60      2.64 o 
  -4   2  15       72.39       65.22      9.15 o 
  -3   2  15       37.15       35.59      3.98 o 
  -2   2  15        4.15        4.52      1.42 o 
  -1   2  15        9.20        8.50      1.40 o 
   0   2  15       21.83       23.16      0.86 o 
   1   2  15      153.52      139.67      4.65 o 
   2   2  15       53.26       47.62      5.35 o 
   3   2  15        5.13        7.28      7.42 o 
   4   2  15        0.17       -2.73      4.04 o 
  -5   3  15        2.93        2.33      3.50 o 
  -4   3  15       60.77       59.99      2.88 o 
  -3   3  15      114.67      126.88      3.58 o 
  -2   3  15        1.26        2.04      1.62 o 
  -1   3  15      109.40      117.23      2.92 o 
   0   3  15      182.87      181.15      2.10 o 
   1   3  15       31.10       19.31      2.49 o 
   2   3  15        1.19       -1.10      2.83 o 
   3   3  15       21.89       18.62      4.75 o 
   4   3  15        0.12       -2.59      4.09 o 
  -5   4  15        2.28        2.39      2.87 o 
  -4   4  15        0.25        0.95      3.80 o 
  -3   4  15        1.62        2.63      1.83 o 
  -2   4  15        4.54        5.83      1.74 o 
  -1   4  15      236.87      244.37      8.03 o 
   0   4  15        2.83        2.10      1.25 o 
   1   4  15       24.24       25.94      1.06 o 
   2   4  15       14.50       13.48      3.25 o 
   3   4  15       32.59       45.40      5.43 o 
   4   4  15        0.54        6.14      4.49 o 
  -5   5  15        0.00       -1.10      2.47 o 
  -4   5  15        4.18        4.46      2.22 o 
  -3   5  15        0.12       -2.12      2.12 o 
  -2   5  15       15.40       19.93      3.06 o 
  -1   5  15       62.55       66.49      2.42 o 
   0   5  15       43.88       43.69      1.50 o 
   1   5  15       53.23       54.50      1.71 o 
   2   5  15        1.54        2.79      2.91 o 
   3   5  15        0.22       -0.40      3.87 o 
   4   5  15        0.23        3.07      7.48 o 
  -5   6  15        0.61       -2.10      3.44 o 
  -4   6  15        0.44        0.05      2.39 o 
  -3   6  15        6.55        5.33      2.46 o 
  -2   6  15       17.42       12.88      2.38 o 
  -1   6  15       38.17       38.34      2.33 o 
   0   6  15        0.05        1.47      1.32 o 
   1   6  15       16.26       10.79      2.13 o 
   2   6  15        0.17        2.19      2.96 o 
   3   6  15        0.88       -4.52      7.79 o 
  -4   7  15        7.55        3.40      4.45 o 
  -3   7  15        4.05        4.73      2.12 o 
  -2   7  15        0.47        0.24      1.91 o 
  -1   7  15        0.70        0.13      1.73 o 
   0   7  15        8.45        8.55      1.43 o 
   1   7  15        0.70        2.57      1.29 o 
   2   7  15        1.98       -0.64      2.92 o 
   3   7  15        0.14       -2.16      4.44 o 
  -4   8  15        1.08       -1.71      3.04 o 
  -3   8  15        0.55        0.39      2.35 o 
  -2   8  15        0.23        2.18      2.11 o 
  -1   8  15        2.99        1.83      1.59 o 
   0   8  15        0.06       -0.57      2.04 o 
   1   8  15        0.51        0.72      1.54 o 
   2   8  15        2.68        7.08      4.80 o 
  -4   9  15        0.47        4.51      5.35 o 
  -3   9  15        9.76        6.70      2.77 o 
  -2   9  15        2.11        2.92      2.04 o 
  -1   9  15        8.40        8.18      2.55 o 
   0   9  15        1.04       -0.26      1.43 o 
   1   9  15        0.07        0.17      1.28 o 
   2   9  15       11.48       19.45      9.44 o 
  -3  10  15        6.04        3.57      2.45 o 
  -2  10  15        0.03        2.46      2.78 o 
  -1  10  15        0.53       -2.42      2.42 o 
   0  10  15        7.54        5.02      2.15 o 
   1  10  15        6.34        2.51      2.20 o 
  -3  11  15        0.84        0.21      2.73 o 
  -2  11  15        3.90        6.14      2.70 o 
  -1  11  15        9.85        8.84      2.71 o 
   0  11  15        7.26        6.54      3.34 o 
   1  11  15        1.87        0.71      2.24 o 
  -1  12  15        7.46        4.91      2.94 o 
   0 -19  16       24.84        9.04      8.44 o 
   1 -19  16        8.08       11.55      6.65 o 
  -1 -18  16        5.99        7.42      3.74 o 
   0 -18  16       12.89        9.41      5.93 o 
   1 -18  16        6.88        6.70      6.45 o 
   2 -18  16        8.18       15.52     11.71 o 
   3 -18  16        5.59        4.07      3.23 o 
  -1 -17  16        1.54        1.04      5.88 o 
   0 -17  16        0.51        5.02      3.97 o 
   1 -17  16        6.72        1.60      5.66 o 
   2 -17  16        3.37        3.19      4.31 o 
   3 -17  16        4.03        1.54      2.37 o 
  -2 -16  16        0.00       -2.62      4.83 o 
  -1 -16  16        0.01       -1.54      1.70 o 
   0 -16  16        1.78        3.80      2.72 o 
   1 -16  16        4.74        2.17      2.42 o 
   2 -16  16        0.00       -2.76      5.69 o 
   3 -16  16        2.94        2.76      2.25 o 
   4 -16  16        0.10        2.03      2.29 o 
  -3 -15  16        0.27        1.54      4.95 o 
  -2 -15  16        0.22       -0.65      4.32 o 
  -1 -15  16        1.96       -2.09      2.66 o 
   0 -15  16       24.40       30.18      5.17 o 
   1 -15  16       14.66       15.98      3.26 o 
   2 -15  16        0.92        2.70      5.09 o 
   3 -15  16        5.34        2.72      2.63 o 
   4 -15  16        0.05        2.42      2.57 o 
  -3 -14  16        0.54       -0.17      4.32 o 
  -2 -14  16        0.77       -0.81      1.86 o 
  -1 -14  16        7.11        4.59      1.97 o 
   0 -14  16       12.63       14.24      2.06 o 
   1 -14  16       32.41       35.11      2.64 o 
   2 -14  16        3.63        2.16      2.26 o 
   3 -14  16       10.20        8.37      2.19 o 
   4 -14  16        1.97        2.27      1.92 o 
  -3 -13  16        0.04       -1.05      4.32 o 
  -2 -13  16        2.36       -0.16      1.54 o 
  -1 -13  16       48.96       39.56      2.52 o 
   0 -13  16       52.73       55.59      4.65 o 
   1 -13  16        0.15        1.07      3.10 o 
   2 -13  16        7.23        6.48      1.83 o 
   3 -13  16       18.67       16.92      3.82 o 
   4 -13  16        3.66        3.07      2.50 o 
  -4 -12  16        0.00        1.55      4.12 o 
  -3 -12  16       24.28       14.93      8.50 o 
  -2 -12  16       13.78       16.64      2.30 o 
  -1 -12  16      213.97      222.11     15.54 o 
   0 -12  16       14.40       12.72      2.05 o 
   1 -12  16       14.55       17.37      1.99 o 
   2 -12  16        2.69        4.52      1.72 o 
   3 -12  16        6.27        3.78      1.53 o 
   4 -12  16        0.09       -0.13      1.76 o 
  -4 -11  16       16.23        9.21      3.64 o 
  -3 -11  16        5.00        3.74      2.91 o 
  -2 -11  16        0.18       -0.35      1.92 o 
  -1 -11  16       36.27       40.79     11.39 o 
   0 -11  16      165.67      172.02      3.08 o 
   1 -11  16       40.55       38.83      2.62 o 
   2 -11  16       67.10       70.28      2.49 o 
   3 -11  16        2.45        0.99      1.25 o 
   4 -11  16        0.73        0.86      1.58 o 
   5 -11  16       21.04       31.05      6.74 o 
  -4 -10  16        1.46        2.81      3.16 o 
  -3 -10  16       47.69       51.07      3.73 o 
  -2 -10  16        0.01        0.84      1.39 o 
  -1 -10  16       32.34       36.70      2.18 o 
   0 -10  16       13.36       13.64      2.69 o 
   1 -10  16      231.15      218.80      3.34 o 
   2 -10  16        2.75        1.21      1.17 o 
   3 -10  16        3.66        2.10      1.60 o 
   4 -10  16        7.53        7.72      2.83 o 
   5 -10  16       10.83       16.12      6.00 o 
  -4  -9  16       25.50       15.91      4.99 o 
  -3  -9  16        9.33        5.31      3.18 o 
  -2  -9  16        6.66        7.16      1.78 o 
  -1  -9  16       18.52       23.99      2.54 o 
   0  -9  16        1.01        3.34      1.94 o 
   1  -9  16       23.08       31.29      2.03 o 
   2  -9  16        2.12        2.84      1.38 o 
   3  -9  16       13.71       15.47      1.94 o 
   4  -9  16       15.24       14.44      2.75 o 
   5  -9  16        2.57       10.95      5.77 o 
  -5  -8  16        4.89        5.69      3.67 o 
  -4  -8  16        7.52        6.51      3.06 o 
  -3  -8  16        6.92        6.23      3.26 o 
  -2  -8  16        3.02        5.21      1.34 o 
  -1  -8  16        1.22        2.67      1.63 o 
   0  -8  16       73.92       61.10      2.38 o 
   1  -8  16       14.65       15.76      1.79 o 
   2  -8  16       18.15       21.24      2.02 o 
   3  -8  16       25.11       24.15      2.13 o 
   4  -8  16        0.15       -1.34      4.24 o 
   5  -8  16       50.40       65.28      6.97 o 
  -5  -7  16        6.81        8.93      4.54 o 
  -4  -7  16        4.40        4.82      2.98 o 
  -3  -7  16        1.97        4.75      3.35 o 
  -2  -7  16        1.18        0.50      1.22 o 
  -1  -7  16        8.07        7.59      1.33 o 
   0  -7  16       56.39       61.42      5.97 o 
   1  -7  16        7.51        9.84      1.88 o 
   2  -7  16        3.82        3.59      0.78 o 
   3  -7  16       22.82       26.73      8.13 o 
   4  -7  16        2.48        7.34      7.76 o 
   5  -7  16        0.41        2.73      4.92 o 
  -5  -6  16        1.23        1.36      4.61 o 
  -4  -6  16       40.10       35.13      4.33 o 
  -3  -6  16        0.72       -2.13      2.13 o 
  -2  -6  16        2.13        5.30      1.35 o 
  -1  -6  16       14.61       12.79      2.24 o 
   0  -6  16       52.62       55.45      2.85 o 
   1  -6  16      506.18      519.31      4.46 o 
   2  -6  16      195.22      194.47     11.40 o 
   3  -6  16        2.06        1.36      3.78 o 
   4  -6  16       15.04       16.52      5.00 o 
   5  -6  16        4.91        5.29      4.98 o 
  -5  -5  16        0.24        4.66      3.29 o 
  -4  -5  16        1.91        5.19      2.78 o 
  -3  -5  16        9.65       -1.24      3.45 o 
  -2  -5  16        3.41        1.52      1.27 o 
  -1  -5  16      179.56      171.91      2.52 o 
   0  -5  16        0.65        0.62      1.21 o 
   1  -5  16       48.93       59.51      4.83 o 
   2  -5  16       36.64       39.83      5.09 o 
   3  -5  16       15.38       15.78      4.66 o 
   4  -5  16        0.03        5.52      4.55 o 
  -5  -4  16        7.91        6.52      4.05 o 
  -4  -4  16        1.30        2.83      4.79 o 
  -3  -4  16        3.61        3.43      1.81 o 
  -2  -4  16        0.13       -1.44      1.44 o 
  -1  -4  16        1.29        2.91      1.31 o 
   0  -4  16      775.09      716.84      6.25 o 
   1  -4  16        2.47        6.71      6.37 o 
   2  -4  16        5.57        1.17      3.61 o 
   3  -4  16        3.47        5.63      7.28 o 
   4  -4  16        8.04       13.85      4.83 o 
  -5  -3  16       15.19       12.58      3.50 o 
  -4  -3  16        6.68        6.66      1.78 o 
  -3  -3  16       46.48       44.94      2.51 o 
  -2  -3  16        0.63        0.11      1.26 o 
  -1  -3  16      128.23      133.46      1.98 o 
   0  -3  16       76.92       73.98      3.28 o 
   1  -3  16       14.35       17.17      4.07 o 
   2  -3  16       38.95       22.66      7.59 o 
   3  -3  16       45.26       55.84      5.43 o 
   4  -3  16        2.82        1.68      4.07 o 
  -4  -2  16        3.76        2.73      2.05 o 
  -3  -2  16        5.90        5.53      1.90 o 
  -2  -2  16        2.07        1.47      1.53 o 
  -1  -2  16       34.78       39.96      1.97 o 
   0  -2  16       62.17       66.61      3.94 o 
   1  -2  16      418.91      413.22     10.32 o 
   2  -2  16        0.70       -3.27      3.81 o 
   3  -2  16       49.50       54.67      5.43 o 
   4  -2  16        0.26        1.85      4.18 o 
  -5  -1  16        0.32        1.31      2.16 o 
  -4  -1  16        9.05        7.24      2.16 o 
  -3  -1  16        1.16        2.32      1.88 o 
  -2  -1  16        2.26        6.09      2.04 o 
  -1  -1  16        0.52        0.93      0.92 o 
   0  -1  16        0.15        0.83      0.61 o 
   1  -1  16        0.66        1.05      3.61 o 
   2  -1  16        2.32        3.53      3.92 o 
   3  -1  16       16.48       13.28      7.90 o 
   4  -1  16        0.74        8.59      4.41 o 
  -5   0  16        5.26        4.85      2.33 o 
  -4   0  16       11.16        7.88      2.36 o 
  -3   0  16        1.50        2.37      2.40 o 
  -2   0  16        3.48        4.47      1.81 o 
  -1   0  16        0.01       -0.22      1.62 o 
   0   0  16       25.85       21.69      0.66 o 
   1   0  16       46.24       49.20      4.41 o 
   2   0  16       15.55       16.18      4.58 o 
   3   0  16        0.51        1.00      3.87 o 
   4   0  16        0.00        0.60      3.95 o 
  -5   1  16       10.34       10.06      2.63 o 
  -4   1  16       39.22       47.26      3.11 o 
  -3   1  16        1.28       -0.49      2.25 o 
  -2   1  16        1.10        1.47      2.34 o 
  -1   1  16        4.90        7.24      1.80 o 
   0   1  16       16.38       14.70      1.40 o 
   1   1  16       71.70       68.76      5.49 o 
   2   1  16        8.88        9.13      4.35 o 
   3   1  16       10.17       12.23      4.78 o 
   4   1  16        0.09        2.45      4.24 o 
  -5   2  16        0.42       -1.47      2.87 o 
  -4   2  16       15.99       14.20      2.77 o 
  -3   2  16        3.76        6.29      2.89 o 
  -2   2  16        4.33        4.92      1.84 o 
  -1   2  16       50.02       53.86      1.98 o 
   0   2  16        6.52        7.27      1.48 o 
   1   2  16      192.91      179.01      6.84 o 
   2   2  16       11.12        5.12      4.38 o 
   3   2  16        6.84        5.74      4.44 o 
   4   2  16        0.54       -0.85      7.05 o 
  -5   3  16        2.22        1.97      2.66 o 
  -4   3  16        0.14        1.52      2.47 o 
  -3   3  16        0.32       -0.65      1.90 o 
  -2   3  16        0.91        0.23      1.32 o 
  -1   3  16       49.34       54.49      5.14 o 
   0   3  16      115.59      119.39      4.07 o 
   1   3  16       49.57       38.97      4.54 o 
   2   3  16        2.30        0.26      2.87 o 
   3   3  16        0.00       -0.65      6.82 o 
   4   3  16        0.65        1.59      4.29 o 
  -5   4  16        0.48        8.57      3.10 o 
  -4   4  16        4.88        3.95      2.41 o 
  -3   4  16       39.04       33.97      2.73 o 
  -2   4  16       54.76       56.06      3.90 o 
  -1   4  16      257.19      266.45      5.99 o 
   0   4  16       21.52       32.97      1.61 o 
   1   4  16        0.59        0.27      0.56 o 
   2   4  16        0.27        4.60      3.82 o 
   3   4  16        3.26        9.61      4.75 o 
   4   4  16        0.02       -1.96      4.55 o 
  -5   5  16        0.92       -2.68      2.92 o 
  -4   5  16       47.22       64.62      6.40 o 
  -3   5  16       13.71        7.54      2.47 o 
  -2   5  16       20.60       22.49      2.06 o 
  -1   5  16       36.18       38.84      3.59 o 
   0   5  16        4.48        4.69      1.06 o 
   1   5  16       11.67        9.71      1.78 o 
   2   5  16        1.09        2.37      3.79 o 
   3   5  16        0.57       -0.03      3.98 o 
  -4   6  16        8.10       10.73      5.26 o 
  -3   6  16       19.06       23.50      3.38 o 
  -2   6  16       45.21       41.29      3.06 o 
  -1   6  16       14.11       17.28      1.77 o 
   0   6  16        5.31        5.41      1.52 o 
   1   6  16       20.74       20.19      3.78 o 
   2   6  16        0.40        2.72      3.18 o 
   3   6  16        2.92        4.01      8.16 o 
  -4   7  16        1.53        5.83      2.96 o 
  -3   7  16        0.01       -1.11      2.37 o 
  -2   7  16        2.22        1.52      2.12 o 
  -1   7  16        0.40        1.65      1.91 o 
   0   7  16        1.13        0.54      1.44 o 
   1   7  16        0.06        0.30      1.92 o 
   2   7  16        0.00        7.08      4.98 o 
  -4   8  16        0.07       -2.53      2.53 o 
  -3   8  16        0.32        4.65      2.47 o 
  -2   8  16        0.00        0.04      1.69 o 
  -1   8  16        2.52       -0.01      1.75 o 
   0   8  16        5.67        7.56      1.91 o 
   1   8  16       10.76       12.99      9.27 o 
   2   8  16        0.14        6.25      5.20 o 
  -3   9  16        2.54       -0.12      2.44 o 
  -2   9  16        0.00       -2.05      3.01 o 
  -1   9  16        0.38       -0.52      1.64 o 
   0   9  16        1.63        2.05      2.19 o 
   1   9  16        6.37        2.50      5.06 o 
  -3  10  16        0.94        0.82      2.55 o 
  -2  10  16        0.67        7.05      2.36 o 
  -1  10  16        2.28        3.08      1.99 o 
   0  10  16       10.16        7.49      1.92 o 
   1  10  16       12.14       17.00      6.25 o 
  -1  11  16        1.05        2.89      4.37 o 
   0 -18  17        3.38        4.46      3.76 o 
   1 -18  17        2.69       15.90     10.19 o 
   2 -18  17       12.58       16.68      7.49 o 
  -1 -17  17       12.45        7.22      3.61 o 
   0 -17  17       10.12       13.80      4.84 o 
   1 -17  17        0.39        3.90      3.51 o 
   2 -17  17        4.16        4.89      5.12 o 
   3 -17  17        0.09       -3.46      4.44 o 
  -2 -16  17        1.02       13.53      5.54 o 
  -1 -16  17        1.57       -0.47      4.63 o 
   0 -16  17       12.52       11.69      3.67 o 
   1 -16  17        1.06       -2.58      3.27 o 
   2 -16  17        0.10       -1.46      3.98 o 
   3 -16  17        0.68        1.76      2.11 o 
  -2 -15  17        0.09       -5.12      5.12 o 
  -1 -15  17        0.07       -0.03      1.86 o 
   0 -15  17       15.88       14.44      2.79 o 
   1 -15  17        0.28        0.82      2.06 o 
   2 -15  17        0.12        0.82      1.92 o 
   3 -15  17        0.16       -0.54      2.59 o 
   4 -15  17        0.17       -1.35      2.45 o 
  -3 -14  17        0.38        2.45      4.89 o 
  -2 -14  17        2.71        6.85      4.49 o 
  -1 -14  17        0.14        1.12      2.59 o 
   0 -14  17       11.99       14.73      2.04 o 
   1 -14  17        1.35        2.44      1.98 o 
   2 -14  17        0.67       -1.83      1.83 o 
   3 -14  17        0.46        1.88      1.74 o 
   4 -14  17        0.20       -0.35      1.71 o 
  -3 -13  17        0.12       -0.85      4.29 o 
  -2 -13  17        5.33        0.75      3.58 o 
  -1 -13  17       20.61       20.58      2.37 o 
   0 -13  17       31.07       38.90      4.54 o 
   1 -13  17        0.28        1.66      1.53 o 
   2 -13  17        7.74        7.34      2.20 o 
   3 -13  17        4.49        5.35      1.66 o 
   4 -13  17       13.49       17.86      8.05 o 
  -3 -12  17       21.34       20.28      4.89 o 
  -2 -12  17        9.45        7.47      3.82 o 
  -1 -12  17       73.93       76.30      6.37 o 
   0 -12  17      115.99       96.14      7.58 o 
   1 -12  17        5.47        5.38      2.23 o 
   2 -12  17       10.04        6.63      2.55 o 
   3 -12  17        0.25        0.76      1.57 o 
   4 -12  17        0.26        0.87      1.90 o 
  -4 -11  17       17.39       11.36      4.04 o 
  -3 -11  17        2.33        9.62      5.53 o 
  -2 -11  17        1.81       -0.30      2.62 o 
  -1 -11  17        0.19       -1.52      1.78 o 
   0 -11  17       48.19       56.24      2.91 o 
   1 -11  17        5.66        4.23      1.61 o 
   2 -11  17       54.25       53.12      2.08 o 
   3 -11  17        2.95        0.96      1.76 o 
   4 -11  17        1.92        2.91      2.39 o 
   5 -11  17        0.67       -2.10      5.40 o 
  -4 -10  17        6.86        1.88      3.58 o 
  -3 -10  17       22.22       22.20      3.94 o 
  -2 -10  17        2.93        5.96      4.29 o 
  -1 -10  17        1.50        3.06      2.25 o 
   0 -10  17        3.61        2.63      2.21 o 
   1 -10  17        0.20       -0.07      1.01 o 
   2 -10  17       57.47       50.84      2.01 o 
   3 -10  17        4.49        3.89      0.96 o 
   4 -10  17        8.32       13.45      9.18 o 
   5 -10  17       27.06       27.12      6.85 o 
  -4  -9  17       15.71        5.62      3.23 o 
  -3  -9  17        3.84        1.22      2.46 o 
  -2  -9  17        2.37        3.29      1.42 o 
  -1  -9  17       43.89       50.30      6.20 o 
   0  -9  17       28.42       34.66      2.89 o 
   1  -9  17        0.19        0.27      1.36 o 
   2  -9  17        0.78        0.58      0.88 o 
   3  -9  17       17.42       16.22      0.77 o 
   4  -9  17        2.64        8.07      4.89 o 
  -4  -8  17        5.74        5.97      6.00 o 
  -3  -8  17        0.11       -2.36      2.36 o 
  -2  -8  17        0.90        0.53      1.54 o 
  -1  -8  17        0.98        2.40      1.67 o 
   0  -8  17      265.18      238.18      6.48 o 
   1  -8  17        0.68        1.92      1.98 o 
   2  -8  17       38.06       42.18      6.40 o 
   3  -8  17        0.88        1.01      1.34 o 
   4  -8  17        0.13       -1.11      7.45 o 
  -5  -7  17        5.75        6.65      3.62 o 
  -4  -7  17        0.60       -3.34      3.34 o 
  -3  -7  17        0.21       -0.29      2.60 o 
  -2  -7  17        1.76        1.31      1.31 o 
  -1  -7  17        2.35        2.80      1.21 o 
   0  -7  17        2.74        5.98      1.53 o 
   1  -7  17        2.26        2.69      0.95 o 
   2  -7  17        0.27        1.19      3.58 o 
   3  -7  17        1.08        3.78      4.12 o 
   4  -7  17        0.11        0.03      3.87 o 
  -5  -6  17        0.03       -0.74      7.52 o 
  -4  -6  17        0.28       -1.04      3.28 o 
  -3  -6  17        1.17        4.95      2.69 o 
  -2  -6  17        0.09       -0.85      1.72 o 
  -1  -6  17       30.41       27.16      1.50 o 
   0  -6  17        2.70        1.94      1.34 o 
   1  -6  17       11.45       11.92      0.39 o 
   2  -6  17       15.84       16.55      4.46 o 
   3  -6  17        0.00       -1.08      3.98 o 
   4  -6  17        4.93        5.63      8.07 o 
  -5  -5  17        0.62       -4.19      4.19 o 
  -4  -5  17        6.65       -2.17      4.43 o 
  -3  -5  17        6.59        1.11      2.00 o 
  -2  -5  17        4.54        3.99      1.55 o 
  -1  -5  17      196.82      186.43      3.65 o 
   0  -5  17        3.51        3.62      0.79 o 
   1  -5  17       18.48       18.05      4.04 o 
   2  -5  17       62.73       69.32      5.52 o 
   3  -5  17       12.06       11.74      4.66 o 
   4  -5  17        0.14        4.18      4.61 o 
  -5  -4  17       19.18       17.40      3.73 o 
  -4  -4  17       20.53       23.06      3.13 o 
  -3  -4  17        0.00       -0.04      3.08 o 
  -2  -4  17        0.08        1.57      1.54 o 
  -1  -4  17        0.23        0.25      1.48 o 
   0  -4  17      364.86      330.50      3.78 o 
   1  -4  17        0.91        0.94      3.30 o 
   2  -4  17       36.52       39.66      5.17 o 
   3  -4  17       11.85        8.39      4.58 o 
   4  -4  17       14.63       17.74      5.20 o 
  -5  -3  17        3.40        2.07      3.10 o 
  -4  -3  17        5.76        5.58      1.70 o 
  -3  -3  17       15.12       13.50      1.75 o 
  -2  -3  17        4.13        3.11      1.74 o 
  -1  -3  17       75.89       77.14      2.32 o 
   0  -3  17        9.40       10.25      0.73 o 
   1  -3  17       13.89        4.78      3.84 o 
   2  -3  17       71.49       81.17      5.91 o 
   3  -3  17       58.01       57.29      9.61 o 
   4  -3  17        0.00       -0.74      7.22 o 
  -5  -2  17        0.10       -0.80      2.91 o 
  -4  -2  17       50.36       39.52      3.43 o 
  -3  -2  17       11.12        9.08      2.06 o 
  -2  -2  17        0.47       -0.25      1.09 o 
  -1  -2  17       22.18       20.20      1.26 o 
   0  -2  17       12.73       12.96      0.83 o 
   1  -2  17        3.17        8.67      6.82 o 
   2  -2  17       73.89       56.41      5.63 o 
   3  -2  17       38.02       38.78      5.26 o 
   4  -2  17        2.60        4.52      4.52 o 
  -5  -1  17        0.39       -0.84      2.86 o 
  -4  -1  17        3.16       -0.61      2.23 o 
  -3  -1  17        0.17        0.50      2.32 o 
  -2  -1  17        7.16        8.06      2.48 o 
  -1  -1  17       21.58       20.66      3.03 o 
   0  -1  17       17.87       18.64      0.57 o 
   1  -1  17        8.77       11.20      4.24 o 
   2  -1  17       17.79       15.21      4.66 o 
   3  -1  17        8.05        3.67      4.35 o 
   4  -1  17        3.76       -0.09      4.09 o 
  -5   0  17        7.81        4.25      4.07 o 
  -4   0  17        0.08       -3.39      3.82 o 
  -3   0  17        0.85        0.34      1.92 o 
  -2   0  17        0.09       -1.06      1.72 o 
  -1   0  17        7.84        9.89      2.09 o 
   0   0  17      183.24      154.87      3.97 o 
   1   0  17        0.76        1.73      2.73 o 
   2   0  17       14.13       12.65      4.66 o 
   3   0  17        0.17       -2.02      7.31 o 
  -5   1  17        4.12        3.87      2.55 o 
  -4   1  17        4.42        3.68      2.40 o 
  -3   1  17        1.06       -2.12      2.14 o 
  -2   1  17        6.75        8.46      2.07 o 
  -1   1  17       33.98       37.08      2.07 o 
   0   1  17       10.76       10.72      1.24 o 
   1   1  17       26.83       20.95      8.36 o 
   2   1  17        7.20        8.61      4.66 o 
   3   1  17        1.45        0.48      4.07 o 
   4   1  17        2.00       -2.42      4.66 o 
  -5   2  17        3.07        6.40      4.71 o 
  -4   2  17        0.07       -2.46      2.46 o 
  -3   2  17        5.31        5.69      2.80 o 
  -2   2  17        7.75        8.94      2.98 o 
  -1   2  17       39.09       42.58      3.94 o 
   0   2  17       24.22       26.57      6.25 o 
   1   2  17        0.93        3.78      4.26 o 
   2   2  17        0.05       -1.05      4.12 o 
   3   2  17        0.03        2.25      4.46 o 
   4   2  17        1.03        0.91      4.49 o 
  -5   3  17        3.40       -3.52      3.52 o 
  -4   3  17        8.70        3.34      2.63 o 
  -3   3  17       16.70       11.74      2.08 o 
  -2   3  17        1.38        0.00      1.63 o 
  -1   3  17        4.57        4.20      1.56 o 
   0   3  17       22.40       25.79      2.14 o 
   1   3  17        0.45        0.33      2.79 o 
   2   3  17        3.98        6.35      3.37 o 
   3   3  17        8.73       16.21      5.32 o 
  -4   4  17        5.63        0.50      2.34 o 
  -3   4  17       47.45       46.23      3.53 o 
  -2   4  17       56.18       54.49      3.31 o 
  -1   4  17       85.09       98.64      3.75 o 
   0   4  17      119.03      117.66      2.06 o 
   1   4  17        1.31       -2.09      4.41 o 
   2   4  17        2.04        2.06      3.20 o 
   3   4  17        5.40        4.46      4.80 o 
  -4   5  17        7.60        6.18      2.44 o 
  -3   5  17       25.12       23.54      6.24 o 
  -2   5  17       13.11       11.42      2.44 o 
  -1   5  17        3.13        2.39      2.14 o 
   0   5  17       13.03       17.37      1.75 o 
   1   5  17        2.14        5.32      3.33 o 
   2   5  17        0.51        2.67      4.02 o 
   3   5  17        2.42        3.84      5.09 o 
  -4   6  17        0.73       -1.16      3.02 o 
  -3   6  17        6.04        3.24      2.96 o 
  -2   6  17       17.51       14.46      3.59 o 
  -1   6  17       12.64       16.84      2.02 o 
   0   6  17       14.84       15.96      1.36 o 
   1   6  17        0.02        6.97      4.92 o 
   2   6  17        2.69        0.29      3.98 o 
  -4   7  17        2.41        2.61      2.86 o 
  -3   7  17        0.00        1.19      2.38 o 
  -2   7  17        1.29        4.03      2.21 o 
  -1   7  17        0.23        2.64      1.61 o 
   0   7  17       25.39       27.62      1.96 o 
   1   7  17        5.57        9.21      5.26 o 
   2   7  17        0.67        3.04      5.03 o 
  -3   8  17        0.44       -0.38      2.37 o 
  -2   8  17        2.84        0.40      2.20 o 
  -1   8  17        0.26        0.17      1.97 o 
   0   8  17        0.19       -0.49      3.09 o 
   1   8  17        1.70        3.75      5.20 o 
  -3   9  17        0.02        3.43      2.40 o 
  -2   9  17        0.12       -0.86      2.13 o 
  -1   9  17       11.95       13.22      2.62 o 
   0   9  17        2.49        1.53      5.03 o 
   1   9  17        0.32        2.22      5.23 o 
  -1  10  17       17.68       11.46      2.32 o 
   0 -18  18        6.20        0.85      6.51 o 
   1 -18  18        2.62        6.00      8.39 o 
  -1 -17  18        6.52        3.15      2.47 o 
   0 -17  18        4.68        3.03      3.07 o 
   1 -17  18        0.04        0.99      2.47 o 
   2 -17  18        6.08        5.33      2.54 o 
  -1 -16  18       15.95       14.21      9.84 o 
   0 -16  18        0.07        3.47      2.03 o 
   1 -16  18        3.00        4.84      2.43 o 
   2 -16  18        2.34        2.40      2.19 o 
   3 -16  18        3.37        2.10      2.59 o 
  -2 -15  18        4.17       21.66      5.40 o 
  -1 -15  18       12.54       15.78      6.55 o 
   0 -15  18        6.62        6.01      2.00 o 
   1 -15  18        0.38        0.05      1.94 o 
   2 -15  18        5.47        6.27      2.13 o 
   3 -15  18        0.95       -0.11      2.53 o 
  -2 -14  18        3.13       12.96      4.75 o 
  -1 -14  18       10.00        8.36      2.20 o 
   0 -14  18        1.90        0.88      1.68 o 
   1 -14  18        0.10        0.55      1.56 o 
   2 -14  18        0.25       -1.48      2.05 o 
   3 -14  18        3.29        2.94      2.92 o 
  -3 -13  18        0.01        3.73      3.18 o 
  -2 -13  18        1.61        2.87      3.53 o 
  -1 -13  18       33.02       38.97      3.48 o 
   0 -13  18       12.59       11.78      2.54 o 
   1 -13  18        7.12        3.38      1.58 o 
   2 -13  18        3.55        5.92      2.33 o 
   3 -13  18        0.21        1.28      2.41 o 
   4 -13  18        0.04       -1.68      4.95 o 
  -3 -12  18        3.89        8.27      3.21 o 
  -2 -12  18        0.32        0.33      1.45 o 
  -1 -12  18        1.29       -0.27      1.73 o 
   0 -12  18        2.71        1.40      1.96 o 
   1 -12  18       15.15       13.79      1.62 o 
   2 -12  18        3.59        1.76      1.32 o 
   3 -12  18        1.68        1.08      1.21 o 
   4 -12  18        4.46       15.13      5.89 o 
  -3 -11  18        0.95        2.01      3.42 o 
  -2 -11  18        1.29        2.15      3.26 o 
  -1 -11  18        0.21        3.25      2.52 o 
   0 -11  18        4.54        1.69      2.39 o 
   1 -11  18       16.69       17.81      3.03 o 
   2 -11  18        9.97        7.97      1.41 o 
   3 -11  18       10.05        8.13      2.56 o 
   4 -11  18       46.74       79.89     12.40 o 
  -4 -10  18        5.26       -2.91      4.31 o 
  -3 -10  18        1.65        5.46      6.25 o 
  -2 -10  18       15.31       16.75      1.88 o 
  -1 -10  18        2.05        4.12      1.90 o 
   0 -10  18       45.36       50.99      6.43 o 
   1 -10  18       32.71       34.73      2.09 o 
   2 -10  18      101.16       99.02      2.19 o 
   3 -10  18       16.79       14.38      3.57 o 
   4 -10  18        0.03        0.68      4.61 o 
  -4  -9  18        5.71        8.77      5.49 o 
  -3  -9  18        0.38        0.54      2.86 o 
  -2  -9  18        6.70        8.15      1.93 o 
  -1  -9  18        4.31        5.48      1.62 o 
   0  -9  18       25.65       30.21      2.18 o 
   1  -9  18       13.38       19.10      9.65 o 
   2  -9  18       61.29       64.62      7.79 o 
   3  -9  18        8.18       12.99      8.25 o 
   4  -9  18        3.82        5.40      8.56 o 
  -4  -8  18        2.09        6.43      3.72 o 
  -3  -8  18        0.29        0.61      2.20 o 
  -2  -8  18        0.31        1.18      1.52 o 
  -1  -8  18        2.98        3.22      1.33 o 
   0  -8  18       78.66       70.43      2.90 o 
   1  -8  18        8.94        9.59      2.89 o 
   2  -8  18      156.26      162.60      7.19 o 
   3  -8  18        0.26        1.85      4.12 o 
   4  -8  18        1.05       -2.22      4.80 o 
  -4  -7  18        0.00       -1.80      5.77 o 
  -3  -7  18        0.37       -0.61      2.11 o 
  -2  -7  18        1.69        1.39      1.92 o 
  -1  -7  18       66.62       62.97      2.80 o 
   0  -7  18        2.16        0.95      0.89 o 
   1  -7  18       27.12       26.50      2.10 o 
   2  -7  18       27.06       28.35      5.03 o 
   3  -7  18        1.39        1.96      7.31 o 
   4  -7  18        2.81        1.22      7.88 o 
  -4  -6  18        0.57        3.05      2.74 o 
  -3  -6  18        0.47       -0.89      2.07 o 
  -2  -6  18        0.00       -0.54      1.31 o 
  -1  -6  18       32.44       30.43      2.44 o 
   0  -6  18        1.56        0.93      1.05 o 
   1  -6  18       23.46       29.77      4.38 o 
   2  -6  18        4.10        0.48      6.25 o 
   3  -6  18        0.65        0.77      4.09 o 
   4  -6  18       31.23       45.66      6.40 o 
  -4  -5  18        8.48       13.18      8.59 o 
  -3  -5  18        0.03        2.66      2.61 o 
  -2  -5  18        6.66        5.20      1.67 o 
  -1  -5  18        3.54        1.63      1.30 o 
   0  -5  18        0.26        0.64      0.91 o 
   1  -5  18       22.64       18.42      4.18 o 
   2  -5  18       46.25       58.23      5.57 o 
   3  -5  18        5.68       11.83      4.75 o 
   4  -5  18       11.79       15.41      5.46 o 
  -5  -4  18       10.43       10.17      6.61 o 
  -4  -4  18       10.62       12.29      2.92 o 
  -3  -4  18        0.24        0.43      2.36 o 
  -2  -4  18        0.00        1.61      1.76 o 
  -1  -4  18        1.05        2.67      1.40 o 
   0  -4  18       33.07       24.78      2.32 o 
   1  -4  18       20.64       23.57      7.62 o 
   2  -4  18      101.84      109.97      6.60 o 
   3  -4  18        3.36        3.81      4.49 o 
   4  -4  18       31.70       46.29      6.43 o 
  -5  -3  18        0.01       -3.96      5.81 o 
  -4  -3  18        3.96        3.94      2.52 o 
  -3  -3  18        0.74       -1.16      1.75 o 
  -2  -3  18        9.53        7.39      1.31 o 
  -1  -3  18        0.81        1.07      0.92 o 
   0  -3  18       55.23       55.17      1.40 o 
   1  -3  18       15.08       16.69      4.32 o 
   2  -3  18       98.57       94.85      6.68 o 
   3  -3  18        7.36       13.73      4.98 o 
   4  -3  18       13.65       13.59      5.54 o 
  -5  -2  18        2.01        6.78      3.30 o 
  -4  -2  18        9.96        6.84      2.31 o 
  -3  -2  18        4.49        4.32      1.85 o 
  -2  -2  18        0.00        0.71      1.16 o 
  -1  -2  18       21.26       18.90      1.22 o 
   0  -2  18        5.37        4.35      2.40 o 
   1  -2  18        7.44        4.92      4.07 o 
   2  -2  18      161.26      171.87      7.85 o 
   3  -2  18       19.71       18.22      5.15 o 
   4  -2  18       24.01       31.56     10.41 o 
  -5  -1  18        5.27        4.44      4.66 o 
  -4  -1  18        0.03        1.88      2.14 o 
  -3  -1  18        0.06        0.27      1.86 o 
  -2  -1  18        0.96        0.75      1.67 o 
  -1  -1  18       35.61       42.75      2.18 o 
   0  -1  18        9.96        7.67      3.97 o 
   1  -1  18        1.32       -5.80      7.28 o 
   2  -1  18        3.23        1.11      4.24 o 
   3  -1  18        3.05       -0.23      4.01 o 
  -5   0  18        9.40        5.11      2.58 o 
  -4   0  18        0.04       -0.20      2.06 o 
  -3   0  18        0.00       -0.09      1.91 o 
  -2   0  18        4.47        2.82      2.53 o 
  -1   0  18       14.40       11.41      1.78 o 
   0   0  18       87.42       81.14      2.96 o 
   1   0  18       22.86       33.58      5.26 o 
   2   0  18       25.83       23.46      5.26 o 
   3   0  18        2.54        7.39      4.95 o 
   4   0  18       13.93       13.62      5.57 o 
  -4   1  18        0.20       -0.12      2.49 o 
  -3   1  18        0.44        1.97      2.62 o 
  -2   1  18       31.30       32.13      2.62 o 
  -1   1  18        4.73        3.18      2.08 o 
   0   1  18       34.14       36.81      3.38 o 
   1   1  18       37.00       38.79      3.96 o 
   2   1  18        1.56        0.77      4.24 o 
   3   1  18        0.86        4.55      8.27 o 
   4   1  18        8.98        9.61      9.44 o 
  -4   2  18        8.91        4.35      3.23 o 
  -3   2  18       13.28       12.29      2.68 o 
  -2   2  18       28.68       30.11      2.67 o 
  -1   2  18        0.00        1.20      1.78 o 
   0   2  18        3.70        2.66      1.67 o 
   1   2  18       12.44       14.79      3.53 o 
   2   2  18        0.13       -1.39      4.38 o 
   3   2  18        0.05       -3.70      4.80 o 
  -4   3  18       11.23        9.17      2.93 o 
  -3   3  18        9.75       10.71      2.71 o 
  -2   3  18        0.88       -0.84      2.00 o 
  -1   3  18        0.12       -1.80      1.80 o 
   0   3  18       13.08       18.97      1.69 o 
   1   3  18        2.15        6.60      3.37 o 
   2   3  18        6.37        3.53      4.86 o 
   3   3  18        6.46       12.08      5.43 o 
  -4   4  18       11.88        3.91      2.96 o 
  -3   4  18       24.83       18.88      2.88 o 
  -2   4  18       10.17        9.73      2.20 o 
  -1   4  18        2.20        3.17      1.63 o 
   0   4  18       10.54       12.39      1.92 o 
   1   4  18        1.48       -0.65      3.81 o 
   2   4  18        6.77        6.04      3.63 o 
   3   4  18        8.96        7.85      5.54 o 
  -4   5  18       12.79        8.48      2.58 o 
  -3   5  18       20.49       27.58     10.62 o 
  -2   5  18        0.57        2.92      1.71 o 
  -1   5  18       41.22       48.36      2.55 o 
   0   5  18        7.94        7.64      1.54 o 
   1   5  18        0.00       -1.94      4.42 o 
   2   5  18        6.08        3.06      3.53 o 
  -3   6  18        0.01       -0.49      1.91 o 
  -2   6  18        1.22        0.09      1.68 o 
  -1   6  18        0.68       -1.35      1.80 o 
   0   6  18        5.39        6.25      5.20 o 
   1   6  18        0.15        1.65      8.25 o 
   2   6  18        3.63        6.22      6.08 o 
  -3   7  18        0.52        3.43      2.62 o 
  -2   7  18        2.36        2.36      1.91 o 
  -1   7  18        1.76        1.68      1.64 o 
   0   7  18        6.14        3.30      5.23 o 
   1   7  18       10.14       18.85      6.20 o 
  -2   8  18        9.16        8.84      2.56 o 
  -1   8  18        0.42        1.53      2.59 o 
   0   8  18       15.59       16.80      6.20 o 
   1   8  18        4.67        2.05      5.46 o 
  -1   9  18        0.22       -0.57      2.63 o 
   0 -17  19        0.61        0.35      2.12 o 
   1 -17  19        0.03       -1.52      2.36 o 
   2 -17  19        8.83        8.75      3.61 o 
  -1 -16  19        0.16       -0.10      2.08 o 
   0 -16  19        1.39        4.38      3.87 o 
   1 -16  19        1.32        2.12      2.45 o 
   2 -16  19       16.55       17.23      2.69 o 
  -2 -15  19       16.47       26.53      9.52 o 
  -1 -15  19       27.56       20.22     10.26 o 
   0 -15  19        4.24        4.66      2.45 o 
   1 -15  19        4.08        1.20      1.90 o 
   2 -15  19       13.84       13.74      2.01 o 
   3 -15  19        5.44        5.57      3.41 o 
  -2 -14  19        2.12       -3.72      4.32 o 
  -1 -14  19        0.02       -0.97      2.22 o 
   0 -14  19        1.03        1.74      2.60 o 
   1 -14  19        3.05        1.79      1.93 o 
   2 -14  19        0.12       -1.32      1.96 o 
   3 -14  19        2.86        1.95      2.21 o 
  -3 -13  19        0.13       -1.74      4.86 o 
  -2 -13  19        0.63        4.32      5.44 o 
  -1 -13  19       13.33       10.36      2.77 o 
   0 -13  19        0.04        1.45      2.48 o 
   1 -13  19       11.43       17.37      2.01 o 
   2 -13  19        3.45        2.91      1.72 o 
   3 -13  19        0.37        4.38      4.69 o 
   4 -13  19        5.85        8.16      5.94 o 
  -3 -12  19        0.01       -3.89      3.89 o 
  -2 -12  19        3.51        4.90      2.62 o 
  -1 -12  19       73.55       68.66      3.24 o 
   0 -12  19        4.03        5.00      2.87 o 
   1 -12  19        6.45        9.17      2.85 o 
   2 -12  19        0.01        1.87      2.59 o 
   3 -12  19        4.33        6.06      4.83 o 
   4 -12  19       26.66       35.43      6.77 o 
  -3 -11  19        0.35       -2.91      2.91 o 
  -2 -11  19        2.24        1.06      1.50 o 
  -1 -11  19      166.42      174.94      6.14 o 
   0 -11  19        0.05        4.71      2.02 o 
   1 -11  19        5.78        2.08      2.40 o 
   2 -11  19        0.24        1.34      1.01 o 
   3 -11  19       20.19       21.69      5.40 o 
   4 -11  19       12.85       24.08      6.48 o 
  -3 -10  19        0.44       -4.88      4.88 o 
  -2 -10  19       18.46       16.11      2.30 o 
  -1 -10  19      161.31      160.22      3.82 o 
   0 -10  19        4.08        6.18      2.52 o 
   1 -10  19        8.70        7.64      4.75 o 
   2 -10  19       57.98       60.89      2.79 o 
   3 -10  19       10.39        6.25      8.19 o 
   4 -10  19       66.25       75.60     12.68 o 
  -4  -9  19        0.01       -0.14      4.09 o 
  -3  -9  19        0.04        2.20      2.45 o 
  -2  -9  19       31.46       35.04      4.02 o 
  -1  -9  19      113.28      115.71      4.09 o 
   0  -9  19        0.31        0.45      1.26 o 
   1  -9  19       31.64       30.11      6.99 o 
   2  -9  19      132.50      112.04      9.31 o 
   3  -9  19        0.03        2.53      4.52 o 
   4  -9  19        4.06       10.49      5.74 o 
  -4  -8  19        0.18        5.84      4.83 o 
  -3  -8  19        0.21        0.99      2.20 o 
  -2  -8  19        8.33        7.13      1.58 o 
  -1  -8  19       13.18       10.71      2.53 o 
   0  -8  19       15.48       16.01      1.48 o 
   1  -8  19       41.66       46.32      1.43 o 
   2  -8  19       75.49       66.76      6.14 o 
   3  -8  19        2.31        6.37      8.13 o 
   4  -8  19        4.11        0.34      8.02 o 
  -4  -7  19        0.62       -2.85      2.85 o 
  -3  -7  19        0.02        1.27      3.72 o 
  -2  -7  19        0.74        1.42      1.59 o 
  -1  -7  19        0.37        2.82      1.26 o 
   0  -7  19        0.04       -0.50      1.36 o 
   1  -7  19       68.06       72.16      5.66 o 
   2  -7  19       42.23       56.01      9.44 o 
   3  -7  19        0.28       10.83      5.09 o 
   4  -7  19       20.73       30.79      6.34 o 
  -4  -6  19        0.31        0.02      2.90 o 
  -3  -6  19        0.03       -1.48      2.08 o 
  -2  -6  19        5.36        4.22      1.51 o 
  -1  -6  19      123.04       99.64      3.58 o 
   0  -6  19        1.48        1.09      0.89 o 
   1  -6  19       12.99       13.42      4.32 o 
   2  -6  19        7.09        4.61      4.24 o 
   3  -6  19        5.36        7.22      4.80 o 
   4  -6  19       13.36       19.67     10.01 o 
  -4  -5  19        3.90       -0.22      3.57 o 
  -3  -5  19        1.68        4.78      2.15 o 
  -2  -5  19        8.93        4.48      1.49 o 
  -1  -5  19       22.70       22.66      1.66 o 
   0  -5  19        4.14        3.65      0.77 o 
   1  -5  19       84.80       82.91      5.86 o 
   2  -5  19       27.20       32.72      8.98 o 
   3  -5  19        0.28       -4.55      4.55 o 
   4  -5  19        6.78        7.22      5.46 o 
  -4  -4  19        0.96        3.25      2.62 o 
  -3  -4  19        0.61       -1.46      2.41 o 
  -2  -4  19        0.38        0.33      1.29 o 
  -1  -4  19        6.53        3.22      1.27 o 
   0  -4  19        1.80        0.73      1.33 o 
   1  -4  19       37.90       62.04      5.54 o 
   2  -4  19       85.93       77.90      6.45 o 
   3  -4  19        0.74        3.75      4.69 o 
   4  -4  19        0.06        1.19      4.80 o 
  -4  -3  19        2.93        2.61      3.98 o 
  -3  -3  19        0.67       -0.68      1.53 o 
  -2  -3  19        3.11        2.48      1.65 o 
  -1  -3  19       36.97       38.84      1.67 o 
   0  -3  19       12.67       10.09      1.23 o 
   1  -3  19       67.31       62.92      9.64 o 
   2  -3  19       70.03       79.61      6.65 o 
   3  -3  19        1.13        5.12      4.75 o 
  -4  -2  19        0.66       -0.71      1.78 o 
  -3  -2  19        0.66        0.13      1.50 o 
  -2  -2  19        0.27        0.82      1.61 o 
  -1  -2  19       99.20       80.49      3.06 o 
   0  -2  19       13.23        9.01      4.21 o 
   1  -2  19        0.23       -2.19      4.15 o 
   2  -2  19       64.48       79.44     11.15 o 
   3  -2  19       10.53        7.88      5.23 o 
  -4  -1  19        0.12       -0.79      2.45 o 
  -3  -1  19        0.16        0.53      3.06 o 
  -2  -1  19        6.54        4.46      2.25 o 
  -1  -1  19        1.79        0.41      1.01 o 
   0  -1  19       17.41       22.94      9.38 o 
   1  -1  19        9.89        8.25      4.66 o 
   2  -1  19        0.82        6.77      4.95 o 
   3  -1  19       11.95       12.96      5.57 o 
  -4   0  19        0.59        0.90      2.30 o 
  -3   0  19        0.82        2.46      2.60 o 
  -2   0  19        5.14        5.89      2.97 o 
  -1   0  19       29.30       30.62      1.87 o 
   0   0  19        0.80        0.15      3.26 o 
   1   0  19       35.39       41.57      5.80 o 
   2   0  19        0.28       -4.86      4.86 o 
   3   0  19        1.43        1.56      4.80 o 
  -4   1  19        0.56        1.44      2.50 o 
  -3   1  19        1.51        0.83      2.17 o 
  -2   1  19       60.51       66.63     11.00 o 
  -1   1  19       79.12       95.15      3.37 o 
   0   1  19        5.29        5.82      3.17 o 
   1   1  19       14.96       15.21      3.59 o 
   2   1  19        0.38        4.63      4.75 o 
   3   1  19        4.65        6.31      5.29 o 
  -4   2  19       14.55        7.81      2.96 o 
  -3   2  19        7.07        4.82      2.96 o 
  -2   2  19       43.66       42.35      3.90 o 
  -1   2  19       62.12       59.43      2.65 o 
   0   2  19        2.24        2.40      3.76 o 
   1   2  19        0.20        0.06      3.80 o 
   2   2  19        0.14       -4.92      4.98 o 
   3   2  19        2.74        3.53      8.90 o 
  -4   3  19        8.29        7.49      3.77 o 
  -3   3  19        0.01        1.00      2.59 o 
  -2   3  19        0.01       -0.69      2.94 o 
  -1   3  19       36.25       36.73      2.68 o 
   0   3  19        1.51       -1.72      3.17 o 
   1   3  19        6.76        3.19      4.28 o 
   2   3  19        7.32        1.65      8.53 o 
   3   3  19        5.67       16.18      6.00 o 
  -3   4  19        9.43        9.25      2.91 o 
  -2   4  19       18.32       17.87      2.29 o 
  -1   4  19       10.58       11.63      1.49 o 
   0   4  19        0.39        0.57      4.41 o 
   1   4  19        0.01        3.45      3.46 o 
   2   4  19       10.58        9.33      5.66 o 
  -3   5  19        5.39        7.32      6.97 o 
  -2   5  19        0.09        0.61      2.48 o 
  -1   5  19       16.65       14.41      2.03 o 
   0   5  19        0.72       -2.56      4.80 o 
   1   5  19        0.73       -0.68      3.36 o 
   2   5  19       17.36       17.94      4.45 o 
  -3   6  19        0.01       10.27      7.31 o 
  -2   6  19        0.97       -0.31      1.91 o 
  -1   6  19        0.14        1.31      3.12 o 
   0   6  19        7.25        6.34      5.46 o 
   1   6  19        1.75        3.61      5.29 o 
  -2   7  19       20.74       25.18      2.70 o 
  -1   7  19       11.54       13.73     10.29 o 
   0   7  19        0.16       -2.67      9.18 o 
   0 -16  20        2.01       -0.08      6.92 o 
   1 -16  20        0.01       -0.58      1.83 o 
   2 -16  20       20.07       22.03      3.71 o 
  -1 -15  20        0.44        2.88      2.23 o 
   0 -15  20        1.38        0.46      2.20 o 
   1 -15  20        5.93        4.32      2.12 o 
   2 -15  20        6.19        4.05      1.88 o 
  -2 -14  20        4.50       12.20      4.86 o 
  -1 -14  20        3.60        1.45      3.59 o 
   0 -14  20        0.75       -2.56      2.89 o 
   1 -14  20        3.62        3.84      2.12 o 
   2 -14  20        0.25       -0.10      1.39 o 
   3 -14  20       37.92       46.85     11.15 o 
  -2 -13  20       36.36       39.29      8.87 o 
  -1 -13  20        0.69        0.61      1.95 o 
   0 -13  20        0.65        1.33      2.67 o 
   1 -13  20        1.93        4.25      3.01 o 
   2 -13  20        3.04        2.06      2.77 o 
   3 -13  20        9.27       15.81      5.77 o 
  -3 -12  20        0.84       -0.65      3.78 o 
  -2 -12  20       22.65       16.91      4.28 o 
  -1 -12  20        2.31        1.84      1.96 o 
   0 -12  20        1.73       -0.64      2.32 o 
   1 -12  20        0.98        1.23      1.80 o 
   2 -12  20        0.36        0.57      1.68 o 
   3 -12  20        5.78        3.07      4.86 o 
  -3 -11  20        2.41       11.76      4.55 o 
  -2 -11  20      114.66      127.94      7.63 o 
  -1 -11  20        4.89        4.22      1.87 o 
   0 -11  20        4.60        2.27      1.95 o 
   1 -11  20        1.51        2.19      1.68 o 
   2 -11  20        3.02        4.04      4.32 o 
   3 -11  20       12.16        7.53      5.23 o 
  -3 -10  20        0.21        0.65      2.50 o 
  -2 -10  20        0.53        0.98      1.85 o 
  -1 -10  20       23.28       27.44      2.21 o 
   0 -10  20        1.25        1.45      1.74 o 
   1 -10  20        6.18        5.61      2.67 o 
   2 -10  20        5.24        8.73      7.96 o 
   3 -10  20       30.87       50.78      6.34 o 
   4 -10  20       15.22       12.14      5.89 o 
  -3  -9  20        0.16        6.23      4.15 o 
  -2  -9  20        0.59        0.38      1.44 o 
  -1  -9  20       40.23       38.19      2.63 o 
   0  -9  20        2.19        5.26      1.95 o 
   1  -9  20       19.38       20.42      3.08 o 
   2  -9  20       63.51       55.53      6.03 o 
   3  -9  20        3.64        0.74      7.76 o 
   4  -9  20        3.78        4.12      9.15 o 
  -3  -8  20        0.51       -2.91      2.91 o 
  -2  -8  20        0.88        0.13      1.51 o 
  -1  -8  20        0.65       -0.09      1.43 o 
   0  -8  20        4.23        2.42      1.61 o 
   1  -8  20       49.36       45.40      3.61 o 
   2  -8  20        0.80        4.92      7.70 o 
   3  -8  20       11.16        8.07      5.17 o 
   4  -8  20        0.19       -4.63      5.37 o 
  -4  -7  20        0.68        4.42      3.92 o 
  -3  -7  20        0.01       -0.67      2.08 o 
  -2  -7  20       31.94       36.48      5.40 o 
  -1  -7  20       21.31       20.63      1.88 o 
   0  -7  20       13.27       14.65      2.88 o 
   1  -7  20       43.29       60.05      5.37 o 
   2  -7  20        7.30        8.96      4.61 o 
   3  -7  20        1.86       -1.11      7.62 o 
   4  -7  20        0.17        1.82      8.84 o 
  -4  -6  20        1.09        3.29      2.74 o 
  -3  -6  20        0.05       -1.51      2.30 o 
  -2  -6  20       29.84       26.21      1.86 o 
  -1  -6  20        0.17        1.74      1.36 o 
   0  -6  20        0.01       -0.51      0.77 o 
   1  -6  20        0.08        6.06      4.15 o 
   2  -6  20        1.39        2.47      7.39 o 
   3  -6  20        4.06        8.07      5.03 o 
   4  -6  20        0.07       -0.91      4.92 o 
  -4  -5  20        0.96        5.58      5.36 o 
  -3  -5  20        2.64        3.86      2.69 o 
  -2  -5  20        0.19       -0.03      1.66 o 
  -1  -5  20        3.04        2.64      1.44 o 
   0  -5  20        0.11        0.30      0.59 o 
   1  -5  20       31.17       33.80      5.17 o 
   2  -5  20        9.11       11.29      4.89 o 
   3  -5  20        0.11        1.34      4.55 o 
   4  -5  20        8.54        4.44      9.15 o 
  -4  -4  20        0.43        9.91      8.60 o 
  -3  -4  20        1.11        1.03      2.39 o 
  -2  -4  20       38.02       28.71      3.08 o 
  -1  -4  20       15.29       15.36      1.24 o 
   0  -4  20        4.83        3.81      2.75 o 
   1  -4  20       19.70       37.47      5.29 o 
   2  -4  20       14.97       17.83      5.32 o 
   3  -4  20        0.23       -2.25      4.78 o 
  -4  -3  20        0.04        4.94      1.92 o 
  -3  -3  20        0.87       -1.87      1.87 o 
  -2  -3  20        5.99        5.68      1.37 o 
  -1  -3  20       51.78       47.67      2.33 o 
   0  -3  20        0.00       -1.59      3.78 o 
   1  -3  20       11.62       20.47      5.12 o 
   2  -3  20        5.22       -2.39      4.72 o 
   3  -3  20        2.45        3.81      5.00 o 
  -4  -2  20        3.71        5.00      2.03 o 
  -3  -2  20        0.00        2.65      1.92 o 
  -2  -2  20        0.05        1.13      1.44 o 
  -1  -2  20        0.90       -0.92      1.15 o 
   0  -2  20        0.70        3.64      7.16 o 
   1  -2  20        0.87        3.30      7.73 o 
   2  -2  20        0.07        5.77      5.03 o 
   3  -2  20       16.05       22.52      6.06 o 
  -4  -1  20        1.87       -0.48      2.15 o 
  -3  -1  20        0.58       -1.70      2.23 o 
  -2  -1  20        1.87       -0.10      1.52 o 
  -1  -1  20       74.53       76.69      6.84 o 
   0  -1  20       11.24       13.39      3.37 o 
   1  -1  20        1.52        1.79      4.46 o 
   2  -1  20        6.73        0.88      4.66 o 
   3  -1  20        9.96        8.98      5.69 o 
  -4   0  20        1.00        9.30      8.64 o 
  -3   0  20        0.56        0.41      2.67 o 
  -2   0  20        9.92       18.72      5.25 o 
  -1   0  20       22.86       23.06      1.63 o 
   0   0  20       16.24       20.98      3.62 o 
   1   0  20       10.28        9.35      5.06 o 
   2   0  20        6.59        7.39      5.17 o 
   3   0  20        0.04       -2.76      9.07 o 
  -4   1  20        0.72        2.17      3.18 o 
  -3   1  20        5.80        6.17      2.95 o 
  -2   1  20       28.86       34.22      2.70 o 
  -1   1  20        0.00        2.15      1.19 o 
   0   1  20        9.79       11.57      4.43 o 
   1   1  20        3.04        5.29      4.80 o 
   2   1  20        0.17        0.54      8.05 o 
   3   1  20        4.07        0.82      4.92 o 
  -3   2  20        1.75        2.12      2.45 o 
  -2   2  20       30.27       27.56      3.00 o 
  -1   2  20        4.80        2.40      2.63 o 
   0   2  20        2.89        1.97      3.25 o 
   1   2  20        2.72        2.62      3.49 o 
   2   2  20        0.28        0.63      4.75 o 
  -3   3  20        9.79       11.35      3.42 o 
  -2   3  20       67.74       66.07      3.45 o 
  -1   3  20       19.28       16.89      4.45 o 
   0   3  20        2.48        0.75      3.15 o 
   1   3  20        5.12        5.47      4.55 o 
   2   3  20        1.80        4.58      5.60 o 
  -3   4  20        1.15       -1.75      2.68 o 
  -2   4  20        0.00        0.47      2.23 o 
  -1   4  20        7.29       -1.00      7.96 o 
   0   4  20        0.19       -1.11      8.05 o 
   1   4  20        0.95       -1.58      4.39 o 
   2   4  20        5.15        3.47      9.87 o 
  -2   5  20        8.44        4.85      1.96 o 
  -1   5  20        0.03        3.33      5.17 o 
   0   5  20        0.16        5.37      5.37 o 
   1   5  20        0.59        1.82      3.76 o 
  -2   6  20        0.01       -0.14      2.05 o 
  -1   6  20       17.21       10.78      6.06 o 
   0   6  20        3.65        1.99      5.46 o 
   0 -15  21        1.08        3.10      2.46 o 
   1 -15  21        1.00        2.41      2.57 o 
   2 -15  21        0.00       -4.80      4.80 o 
  -1 -14  21        1.42       -0.01      3.81 o 
   0 -14  21        0.09        8.59      5.63 o 
   1 -14  21        0.10        0.39      2.07 o 
   2 -14  21        0.36        4.72      8.16 o 
  -2 -13  21        0.56       -1.79      5.17 o 
  -1 -13  21        1.23        8.18      9.85 o 
   0 -13  21        0.31        3.41      2.70 o 
   1 -13  21        2.65        0.78      2.21 o 
   2 -13  21        3.84        1.99      4.55 o 
   3 -13  21        8.64       15.38      9.87 o 
  -2 -12  21        6.67        7.16      2.67 o 
  -1 -12  21        0.28       -0.03      1.49 o 
   0 -12  21        0.06        2.10      2.62 o 
   1 -12  21        0.59       -1.30      1.80 o 
   2 -12  21        6.61       12.28      5.03 o 
   3 -12  21        0.73        3.50      5.03 o 
  -2 -11  21       14.06       11.07      3.25 o 
  -1 -11  21        0.19       -1.66      2.09 o 
   0 -11  21        4.63        5.04      3.10 o 
   1 -11  21       20.33       22.76      6.82 o 
   2 -11  21        0.22       -0.09      6.88 o 
   3 -11  21        2.67        2.30      5.00 o 
  -3 -10  21        0.21        2.75      4.11 o 
  -2 -10  21       32.41       38.60      2.23 o 
  -1 -10  21        0.00        0.94      1.59 o 
   0 -10  21        0.14       -0.44      1.16 o 
   1 -10  21       13.01       20.10      4.72 o 
   2 -10  21        4.83        3.16      4.63 o 
   3 -10  21        6.36        6.82      5.26 o 
  -3  -9  21        4.77        5.61      2.70 o 
  -2  -9  21       18.21       11.81      5.29 o 
  -1  -9  21        3.42        1.62      1.63 o 
   0  -9  21        0.33        0.96      1.07 o 
   1  -9  21        0.04        0.26      3.70 o 
   2  -9  21        1.04        3.24      7.88 o 
   3  -9  21        4.79       11.09      5.49 o 
  -3  -8  21        0.27        5.34      2.54 o 
  -2  -8  21        0.04        1.91      2.13 o 
  -1  -8  21        1.01        0.20      1.44 o 
   0  -8  21        5.27        3.81      1.22 o 
   1  -8  21       19.23       23.23      4.86 o 
   2  -8  21       13.53       24.82      5.40 o 
   3  -8  21        0.83       -3.70      8.61 o 
  -3  -7  21        0.38       -1.47      2.77 o 
  -2  -7  21       10.48        7.02      1.92 o 
  -1  -7  21        2.92        2.28      1.87 o 
   0  -7  21       15.09       13.56      0.95 o 
   1  -7  21        1.65        3.07      4.07 o 
   2  -7  21        2.16       -4.69      8.07 o 
   3  -7  21        8.91       20.81      5.97 o 
  -3  -6  21        0.37        0.66      3.56 o 
  -2  -6  21        0.82        0.16      1.92 o 
  -1  -6  21        0.11       -1.16      1.16 o 
   0  -6  21        0.22        0.27      0.94 o 
   1  -6  21        0.04        4.46      4.35 o 
   2  -6  21        0.85        1.71      4.29 o 
   3  -6  21        3.56        7.22      9.01 o 
  -3  -5  21        3.63        2.87      2.18 o 
  -2  -5  21        2.51       -1.09      1.81 o 
  -1  -5  21        1.00        0.54      1.24 o 
   0  -5  21        0.00        0.74      3.70 o 
   1  -5  21        1.71        1.48      4.18 o 
   2  -5  21        1.11       -3.61      8.02 o 
   3  -5  21        0.14        0.88      4.72 o 
  -3  -4  21        0.02       -0.76      2.00 o 
  -2  -4  21        4.43        3.54      1.76 o 
  -1  -4  21        2.38        0.49      1.23 o 
   0  -4  21        0.00       -0.88      3.81 o 
   1  -4  21        1.10        0.97      4.32 o 
   2  -4  21       13.73       11.60      5.35 o 
   3  -4  21        3.17       11.74      5.69 o 
  -3  -3  21        3.78        3.93      2.05 o 
  -2  -3  21       38.01       34.53      4.52 o 
  -1  -3  21        5.21        4.69      1.29 o 
   0  -3  21        2.55        5.32      4.32 o 
   1  -3  21       15.70       16.92      5.23 o 
   2  -3  21       46.53       69.43     11.60 o 
   3  -3  21       11.06       18.03      6.03 o 
  -3  -2  21        6.65        6.89      2.18 o 
  -2  -2  21        1.55        3.07      1.70 o 
  -1  -2  21        2.38        3.05      1.57 o 
   0  -2  21        0.63        4.38      4.44 o 
   1  -2  21        0.42        4.46      4.83 o 
   2  -2  21       43.82       46.97      6.99 o 
   3  -2  21       11.20       20.70      6.34 o 
  -3  -1  21        0.74        0.27      1.66 o 
  -2  -1  21        0.66        0.49      1.36 o 
  -1  -1  21        1.29        1.65      1.46 o 
   0  -1  21        0.07        3.98      4.61 o 
   1  -1  21        2.19        3.10      4.75 o 
   2  -1  21       13.66       16.26      5.94 o 
   3  -1  21        1.03        6.51      5.66 o 
  -3   0  21        0.03       -1.02      2.28 o 
  -2   0  21       10.81        8.28      1.89 o 
  -1   0  21        0.03       -1.60      2.96 o 
   0   0  21        1.27        2.25      3.71 o 
   1   0  21        0.54       -2.10      4.80 o 
   2   0  21        0.40        2.36      5.23 o 
  -3   1  21        2.69        1.38      2.40 o 
  -2   1  21       51.95       51.43      6.48 o 
  -1   1  21        2.59        3.36      3.19 o 
   0   1  21        0.98        1.93      5.81 o 
   1   1  21        0.08        0.37      7.88 o 
   2   1  21       26.83       44.52      7.05 o 
  -3   2  21       20.53       29.59      3.28 o 
  -2   2  21       10.02        9.51      2.83 o 
  -1   2  21        0.07       11.32      8.64 o 
   0   2  21        0.09       -1.96      3.39 o 
   1   2  21        0.12        0.77      3.54 o 
   2   2  21        5.22        9.15     10.55 o 
  -2   3  21        0.04       -0.05      2.28 o 
  -1   3  21        0.34       -0.51      4.49 o 
   0   3  21        0.97        1.98      3.56 o 
   1   3  21        0.60       -2.48      3.81 o 
  -2   4  21        8.06        2.45      2.37 o 
  -1   4  21        8.45        8.27      5.60 o 
   0   4  21        3.31        2.02      5.09 o 
   1   4  21        0.31        1.59      3.91 o 
  -1   5  21        1.57       -4.58      5.60 o 
   0   5  21        1.50        1.88      9.18 o 
   0 -14  22        0.49        7.17      2.53 o 
   1 -14  22        1.24       -0.94      4.01 o 
  -1 -13  22        1.17        3.07      1.82 o 
   0 -13  22        0.03        1.46      4.85 o 
   1 -13  22        8.09       10.06      4.61 o 
   2 -13  22       28.32       40.77      6.23 o 
  -2 -12  22        0.11       -1.22      3.13 o 
  -1 -12  22        0.08        2.10      1.91 o 
   0 -12  22        2.63        4.82      2.14 o 
   1 -12  22        4.59        8.93      7.90 o 
   2 -12  22       65.67       71.73      7.16 o 
  -2 -11  22        4.75       10.04      2.95 o 
  -1 -11  22        2.88        3.91      1.81 o 
   0 -11  22        0.51       -0.96      1.32 o 
   1 -11  22       39.91       38.81      5.46 o 
   2 -11  22        4.11       -0.09      4.26 o 
  -2 -10  22        6.86        5.38      2.32 o 
  -1 -10  22        2.61        1.28      1.76 o 
   0 -10  22        6.39        4.42      1.28 o 
   1 -10  22        0.00        1.68      4.18 o 
   2 -10  22        0.70        0.20      7.28 o 
   3 -10  22        0.00        2.42      5.03 o 
  -2  -9  22        1.27        1.45      1.83 o 
  -1  -9  22        6.31        3.25      1.47 o 
   0  -9  22        0.03       -0.34      3.41 o 
   1  -9  22       21.74       18.22      4.86 o 
   2  -9  22        8.81       13.70      5.26 o 
   3  -9  22        0.13       -7.11      9.30 o 
  -3  -8  22        6.93        8.17      3.24 o 
  -2  -8  22        5.45        2.41      1.63 o 
  -1  -8  22        1.63        3.83      1.58 o 
   0  -8  22        1.81        3.75      3.84 o 
   1  -8  22        1.03        4.04      4.41 o 
   2  -8  22        0.83       -1.28      7.88 o 
   3  -8  22        0.40       -0.11      4.55 o 
  -3  -7  22        2.94       -2.44      2.44 o 
  -2  -7  22        6.93        5.33      1.93 o 
  -1  -7  22        2.56        2.04      1.98 o 
   0  -7  22        1.38        0.88      3.70 o 
   1  -7  22        4.37        1.17      7.14 o 
   2  -7  22        4.24       10.83      5.17 o 
   3  -7  22        2.22        2.87      8.76 o 
  -3  -6  22        0.78        0.69      2.16 o 
  -2  -6  22        0.21        1.31      1.63 o 
  -1  -6  22        0.07        0.65      1.39 o 
   0  -6  22        2.71        7.31      4.26 o 
   1  -6  22        1.51        1.71      4.29 o 
   2  -6  22        5.97       19.42      5.46 o 
   3  -6  22        0.64       -0.34      4.80 o 
  -3  -5  22        0.08        1.41      2.12 o 
  -2  -5  22        0.86        2.96      1.49 o 
  -1  -5  22        0.20        0.34      1.32 o 
   0  -5  22        0.26       -3.84      4.09 o 
   1  -5  22       18.37       28.32      9.47 o 
   2  -5  22        1.54        5.03      5.00 o 
   3  -5  22        0.87        1.68      8.96 o 
  -3  -4  22        0.35        0.96      2.54 o 
  -2  -4  22        1.56        4.03      4.38 o 
  -1  -4  22        0.08        7.42      7.02 o 
   0  -4  22        0.32       -4.35      4.35 o 
   1  -4  22        3.60       10.29      5.15 o 
   2  -4  22        0.08       -0.68      8.10 o 
   3  -4  22        8.60       17.54      6.45 o 
  -3  -3  22        1.47       -0.23      2.09 o 
  -2  -3  22        6.65        5.28      2.09 o 
  -1  -3  22        0.38       18.17      4.58 o 
   0  -3  22        2.02        3.38      4.44 o 
   1  -3  22       67.65       52.14      6.77 o 
   2  -3  22        0.08        2.87      5.26 o 
  -3  -2  22        0.77        4.45      4.08 o 
  -2  -2  22        3.52        0.60      1.38 o 
  -1  -2  22        0.96        9.35      7.88 o 
   0  -2  22        1.91        2.39      4.58 o 
   1  -2  22        1.23       -2.27      5.06 o 
   2  -2  22        9.20        0.40      8.50 o 
  -3  -1  22        7.48        4.23      2.76 o 
  -2  -1  22        1.04        1.75      1.50 o 
  -1  -1  22        5.18        0.96      2.98 o 
   0  -1  22        1.46        3.78      4.83 o 
   1  -1  22        5.57       -0.31      4.63 o 
   2  -1  22       10.26       11.77      6.14 o 
  -3   0  22        5.60        3.31      2.22 o 
  -2   0  22        6.67        4.01      1.86 o 
  -1   0  22        1.68        5.45      3.35 o 
   0   0  22        3.12        5.87      3.92 o 
   1   0  22        0.03       -5.60      5.60 o 
   2   0  22       45.55       59.31      7.76 o 
  -2   1  22        2.12        0.88      1.89 o 
  -1   1  22        3.51        4.95      4.80 o 
   0   1  22        0.06       -2.24      4.18 o 
   1   1  22        0.56       -5.15      5.77 o 
  -2   2  22        3.75        1.88      4.61 o 
  -1   2  22        0.63       -3.01      4.80 o 
   0   2  22        2.79        6.62      3.96 o 
   1   2  22        4.24        5.09      5.91 o 
  -1   3  22        0.03       -0.31      7.76 o 
   0   3  22        0.07       -5.60      5.60 o 
   0 -13  23        0.14        3.17      2.03 o 
  -1 -12  23        0.01       -1.93      1.93 o 
   0 -12  23        3.08        1.42      3.64 o 
   1 -12  23       14.70       13.28      5.20 o 
  -1 -11  23        1.99        5.22      5.43 o 
   0 -11  23        0.14        1.65      6.34 o 
   1 -11  23      114.96      121.12      7.53 o 
   2 -11  23        1.14       -3.53      4.92 o 
  -2 -10  23       30.74       30.41      6.24 o 
  -1 -10  23        0.99        1.98      1.66 o 
   0 -10  23       26.03       38.07      5.12 o 
   1 -10  23       30.68       44.35      6.11 o 
   2 -10  23        1.94        5.49      5.00 o 
  -2  -9  23        6.40        3.58      1.82 o 
  -1  -9  23        9.14        8.23      2.60 o 
   0  -9  23        1.52        2.30      3.87 o 
   1  -9  23       67.57       83.70      6.77 o 
   2  -9  23        1.54        2.16      8.19 o 
  -2  -8  23       19.97       22.22      2.64 o 
  -1  -8  23        1.43        0.95      1.86 o 
   0  -8  23       12.90       14.10      4.69 o 
   1  -8  23        1.07        6.25      8.27 o 
   2  -8  23        5.32        7.51      5.17 o 
  -2  -7  23        0.73        2.66      2.31 o 
  -1  -7  23        3.03        1.14      5.89 o 
   0  -7  23        3.58       13.79      4.61 o 
   1  -7  23       12.15        8.73      5.09 o 
   2  -7  23        0.06       -2.30      4.86 o 
  -2  -6  23        0.09        1.45      1.77 o 
  -1  -6  23        0.11        0.37      3.53 o 
   0  -6  23        2.27       16.18      8.13 o 
   2  -6  23        0.50       -4.29      5.20 o 
  -2  -5  23        1.14        2.54      2.01 o 
  -1  -5  23        0.00       15.21      4.44 o 
   0  -5  23        0.43       -4.15      4.46 o 
   1  -5  23        3.22        8.27      5.26 o 
   2  -5  23        0.50        3.13      5.23 o 
  -2  -4  23        1.62        6.05      4.66 o 
  -1  -4  23        0.23        5.60      4.35 o 
   0  -4  23       10.80       13.62      8.84 o 
   1  -4  23        0.00        5.63      9.24 o 
   2  -4  23        3.23       -1.02      5.20 o 
  -2  -3  23        3.28        1.49      2.57 o 
  -1  -3  23        1.99        6.88      4.55 o 
   0  -3  23        0.53       -0.45      4.26 o 
   1  -3  23      121.58      141.93      8.84 o 
   2  -3  23        3.56        8.61      5.91 o 
  -1  -2  23        2.54       -3.44      4.55 o 
   0  -2  23       16.38       12.45      9.44 o 
   1  -2  23       66.16       69.40     13.11 o 
  -2  -1  23        1.56        5.83      4.58 o 
  -1  -1  23        2.68       -0.80      3.12 o 
   0  -1  23        2.74       -4.66      5.23 o 
   1  -1  23       69.10       98.32      8.47 o 
  -2   0  23        8.33        9.24      4.92 o 
  -1   0  23        0.13        4.71      3.58 o 
   0   0  23        2.33        3.67      5.32 o 
   1   0  23        6.81        4.61     10.29 o 
  -1   1  23        0.59       -2.96      8.61 o 
   0   1  23        0.67        1.06      3.65 o 
   0 -10  24       26.61       27.61      5.20 o 
   1 -10  24        1.43       -0.03      4.15 o 
  -1  -9  24        1.00        1.36      3.53 o 
   0  -9  24       14.79       18.42      5.12 o 
   1  -9  24        4.82        1.76      8.02 o 
  -1  -8  24        1.77        4.18      6.57 o 
   0  -8  24        1.07       -4.63      4.63 o 
   1  -8  24        3.88        7.31      5.20 o 
  -1  -7  24        0.05       -0.51      3.70 o 
   0  -7  24        7.81       22.97      8.96 o 
   1  -7  24        9.47        6.82      8.81 o 
  -1  -6  24        0.07       -4.49      4.49 o 
   0  -6  24        1.11       -4.98      4.98 o 
   1  -6  24        0.68        2.39      5.06 o 
  -1  -5  24        0.07        5.54      4.44 o 
   0  -5  24        9.17       10.69      5.03 o 
   1  -5  24       23.54       23.06      6.31 o 
  -1  -4  24        0.01       -2.19      4.26 o 
   0  -4  24       37.99       39.55      6.45 o 
   1  -4  24        7.95       16.80      6.17 o 
  -1  -3  24        0.67       -9.15      9.15 o 
   0  -3  24       13.22       15.84      5.86 o 
   1  -3  24        0.77        3.81      5.43 o 
  -1  -2  24        8.68       11.77      5.37 o 
   0  -2  24       25.18       23.94      6.48 o 
                                                 
